# Supplementary material for: HMGA1 orchestrates chromatin compartmentalization and sequesters genes into 3D networks coordinating senescence heterogeneity
Source: Nat Commun. 2024 Aug 12;15:6891. doi: 10.1038/s41467-024-51153-8 (PMC11319441; doi:10.1038/s41467-024-51153-8)
Supplement: Supplementary file 4 — Source Data [file 41467_2024_51153_MOESM4_ESM.xlsx]

## Sheet: Fig. 1a
Fig. 1a

## Sheet: Supple Fig. 1b
Supple Fig. 1b	Rep	Condition	TotalNrCells	SAHFpositive	ImageNr
	1	Grow	20	1	1
	1	Grow	14	0	2
	1	Grow	16	0	3
	1	OIS	9	4	4
	1	OIS	5	5	5
	1	OIS	8	6	6
	1	OIS	6	3	7
	1	OIS	8	6	8
	1	OIS	8	6	9
	1	OIS	5	4	10
	1	OIS	6	4	11
	1	OIS	9	5	12
	1	OIS	5	4	13
	1	OIS-shA1	14	1	14
	1	OIS-shA1	7	1	15
	1	OIS-shA1	7	1	16
	1	OIS-shA1	11	2	17
	1	OIS-shA1	9	0	18
	1	OIS-shA1	8	0	19
	2	Grow	12	0	1
	2	Grow	9	1	2
	2	Grow	17	1	3
	2	Grow	13	0	4
	2	Grow	14	0	5
	2	OIS	7	4	6
	2	OIS	9	3	7
	2	OIS	10	7	8
	2	OIS	4	2	9
	2	OIS	8	8	10
	2	OIS	10	7	11
	2	OIS	9	4	12
	2	OIS-shA1	7	0	13
	2	OIS-shA1	6	1	14
	2	OIS-shA1	4	0	15
	2	OIS-shA1	5	0	16
	2	OIS-shA1	7	0	17
	2	OIS-shA1	5	0	18
	2	OIS-shA1	4	1	19
	2	OIS-shA1	6	0	20
	2	OIS-shA1	8	0	21
	2	OIS-shA1	8	0	22
	3	Grow	7	0	1
	3	Grow	8	0	2
	3	Grow	4	0	3
	3	Grow	9	0	4
	3	Grow	6	0	5
	3	OIS	4	4	6
	3	OIS	4	2	7
	3	OIS	4	2	8
	3	OIS	6	6	9
	3	OIS	6	5	10
	3	OIS-shA1	9	0	11
	3	OIS-shA1	6	0	12
	3	OIS-shA1	7	0	13
	3	OIS-shA1	6	1	14
	3	OIS-shA1	9	0	15
	4	Grow	17	0	1
	4	Grow	20	1	2
	4	Grow	12	1	3
	4	Grow	9	1	4
	4	Grow	9	0	5
	4	OIS	4	2	6
	4	OIS	9	6	7
	4	OIS	4	3	8
	4	OIS	5	3	9
	4	OIS	6	2	10
	4	OIS	5	4	11
	4	OIS-shA1	6	1	12
	4	OIS-shA1	7	3	13
	4	OIS-shA1	6	1	14
	4	OIS-shA1	7	0	15
	4	OIS-shA1	10	0	16

## Sheet: Supple Fig. 1f
Supple Fig. 1f	label	area	dapi_normsd	HMGA1	IL8	Condition	Rep
	1	2184	0.494638	18.543	20.0797	OIS-shA1	1
	2	2621	0.254375	9.01145	3.96756	OIS-shA1	1
	3	3351	0.314958	8.66607	5.53157	OIS-shA1	1
	4	1841	0.354486	4.29766	5.86958	OIS-shA1	1
	5	2162	0.368203	16.0749	5.84194	OIS-shA1	1
	6	1754	0.38956	13.5268	10.1734	OIS-shA1	1
	7	829	0.421499	7.52352	5.17723	OIS-shA1	1
	8	1200	0.306363	4.87167	1.93631	OIS-shA1	1
	9	2730	0.280724	6.82491	11.669	OIS-shA1	1
	10	1743	0.339082	10.7269	8.49793	OIS-shA1	1
	11	1123	0.48584	10.675	3.46659	OIS-shA1	1
	12	1801	0.297845	6.3648	3.09487	OIS-shA1	1
	13	1917	0.327519	4.95409	4.42985	OIS-shA1	1
	14	1352	0.355751	10.9978	4.01787	OIS-shA1	1
	15	1217	0.325027	16.2366	11.7766	OIS-shA1	1
	16	1519	0.379345	13.4022	10.5133	OIS-shA1	1
	17	2270	0.295149	4.3533	3.73807	OIS-shA1	1
	18	2131	0.335871	4.89395	2.25703	OIS-shA1	1
	19	3068	0.28508	5.4899	13.0087	OIS-shA1	1
	20	1242	0.329126	6.26731	4.54482	OIS-shA1	1
	21	2384	0.375781	3.38758	13.0799	OIS-shA1	1
	22	2004	0.361249	12.2146	7.89327	OIS-shA1	1
	23	4816	0.296531	10.6713	9.47241	OIS-shA1	1
	24	2483	0.362999	10.3605	2.95019	OIS-shA1	1
	25	1739	0.289002	6.35193	2.34967	OIS-shA1	1
	26	1835	0.291941	8.04305	7.09746	OIS-shA1	1
	27	1877	0.354425	14.2408	4.45718	OIS-shA1	1
	28	2427	0.37112	14.2934	7.692	OIS-shA1	1
	29	1674	0.307911	12.4677	8.8617	OIS-shA1	1
	30	1130	0.348721	5.2354	4.72379	OIS-shA1	1
	31	1921	0.326606	10.7402	10.2889	OIS-shA1	1
	32	1866	0.345386	12.0541	6.99628	OIS-shA1	1
	33	2061	0.333698	12.509	3.82974	OIS-shA1	1
	34	2344	0.472443	6.51834	8.41193	OIS-shA1	1
	35	2166	0.35341	4.95568	20.3638	OIS-shA1	1
	36	1410	0.300661	10.4652	4.29272	OIS-shA1	1
	37	1332	0.326528	11.8371	3.33752	OIS-shA1	1
	38	2818	0.317535	14.5586	1.37116	OIS-shA1	1
	39	1936	0.411271	10.423	19.3995	OIS-shA1	1
	40	1549	0.333549	2.00258	7.65798	OIS-shA1	1
	41	1624	0.330749	4.50062	2.53864	OIS-shA1	1
	42	3040	0.362311	11.348	9.79052	OIS-shA1	1
	43	1549	0.338271	10.2963	1.9304	OIS-shA1	1
	44	2663	0.306424	3.1243	8.30613	OIS-shA1	1
	45	1638	0.260041	4.51954	3.49837	OIS-shA1	1
	46	2007	0.439606	16.3951	13.4633	OIS-shA1	1
	47	1738	0.355015	10.3268	20.2758	OIS-shA1	1
	48	1592	0.315984	10.701	10.0738	OIS-shA1	1
	49	1204	0.321533	12.9053	11.8588	OIS-shA1	1
	50	1557	0.444986	8.8632	6.024	OIS-shA1	1
	51	665	0.604454	2.41053	3.18869	OIS-shA1	1
	52	2152	0.324054	8.89126	6.18554	OIS-shA1	1
	53	1595	0.329681	11.637	16.7841	OIS-shA1	1
	54	1663	0.333663	7.6801	14.3662	OIS-shA1	1
	55	1902	0.428469	9.65931	7.95163	OIS-shA1	1
	56	2561	0.279612	12.9734	16.7697	OIS-shA1	1
	57	1624	0.303592	11.8602	6.44967	OIS-shA1	1
	58	1176	0.385673	13.0085	12.6329	OIS-shA1	1
	59	2901	0.31092	3.30851	2.65865	OIS-shA1	1
	60	2481	0.385564	15.3938	11.2202	OIS-shA1	1
	61	2234	0.290992	11.1643	5.46617	OIS-shA1	1
	62	1670	0.36434	15.609	20.0642	OIS-shA1	1
	63	1718	0.354195	1.61409	2.48331	OIS-shA1	1
	64	2294	0.316754	14.8688	6.2495	OIS-shA1	1
	65	2553	0.377991	12.9577	9.66698	OIS-shA1	1
	66	2293	0.32697	3.26254	11.3162	OIS-shA1	1
	67	1301	0.25621	1.6741	2.11829	OIS-shA1	1
	68	3828	0.4049	16.0752	7.8291	OIS-shA1	1
	69	2109	0.477257	2.25557	1.76324	OIS-shA1	1
	70	2850	0.353735	11.1105	6.01663	OIS-shA1	1
	71	2146	0.357965	53.6985	4.87736	OIS-shA1	1
	72	2166	0.317552	3.78347	2.86138	OIS-shA1	1
	73	1783	0.257386	4.06674	3.88363	OIS-shA1	1
	74	2013	0.371674	11.7327	15.0918	OIS-shA1	1
	75	1402	0.463121	11.9272	8.27591	OIS-shA1	1
	76	1978	0.328355	29.413	3.17336	OIS-shA1	1
	77	2844	0.291295	14.6814	5.87626	OIS-shA1	1
	78	1395	0.311689	16.4151	22.041	OIS-shA1	1
	79	2233	0.346489	10.1872	5.48383	OIS-shA1	1
	80	1600	0.415121	18.4356	5.08127	OIS-shA1	1
	81	3643	0.334941	7.75734	4.96371	OIS-shA1	1
	82	3196	0.369321	12.1004	12.0985	OIS-shA1	1
	83	1388	0.374609	2.90274	4.99508	OIS-shA1	1
	84	1469	0.35533	8.4241	4.80395	OIS-shA1	1
	85	4089	0.475279	14.9667	15.0876	OIS-shA1	1
	86	1926	0.359051	12.946	15.2938	OIS-shA1	1
	87	1951	0.368006	5.37519	5.02126	OIS-shA1	1
	88	3022	0.330908	11.177	2.89136	OIS-shA1	1
	89	3132	0.360702	1.39336	3.15616	OIS-shA1	1
	90	2521	0.512248	14.1242	15.0427	OIS-shA1	1
	91	2854	0.315779	6.5028	6.77503	OIS-shA1	1
	92	1851	0.540646	85.1421	2.57191	OIS-shA1	1
	93	3100	0.351069	3.7471	7.15729	OIS-shA1	1
	94	2246	0.38401	2.91808	7.96254	OIS-shA1	1
	95	3227	0.380797	14.031	4.18464	OIS-shA1	1
	96	1906	0.291785	1.86621	2.19503	OIS-shA1	1
	97	927	0.387203	5.43474	4.16875	OIS-shA1	1
	98	2554	0.338737	13.4706	12.1171	OIS-shA1	1
	99	1584	0.369266	5.05682	3.30327	OIS-shA1	1
	100	2436	0.254202	3.17611	1.74234	OIS-shA1	1
	101	1923	0.393293	5.62194	1.91132	OIS-shA1	1
	102	1804	0.308595	15.4629	7.86672	OIS-shA1	1
	103	1823	0.430077	12.972	5.6276	OIS-shA1	1
	104	2352	0.346525	5.47109	6.94203	OIS-shA1	1
	105	1438	0.335174	10.7281	5.16894	OIS-shA1	1
	106	1635	0.342538	14.4275	3.81035	OIS-shA1	1
	107	1975	0.304718	11.7408	3.08389	OIS-shA1	1
	108	2334	0.341831	6.91731	5.19185	OIS-shA1	1
	109	2257	0.324894	9.80549	8.49831	OIS-shA1	1
	110	3035	0.314677	18.8161	7.26842	OIS-shA1	1
	111	1860	0.249192	14.8866	5.58763	OIS-shA1	1
	112	2247	0.404744	11.2799	8.32675	OIS-shA1	1
	113	5049	0.327999	23.2426	10.8649	OIS-shA1	1
	114	1702	0.398585	8.94947	6.38872	OIS-shA1	1
	115	2342	0.415589	3.3988	10.3617	OIS-shA1	1
	116	1543	0.339402	26.1899	12.4115	OIS-shA1	1
	117	1834	0.307783	3.00709	5.97116	OIS-shA1	1
	118	1507	0.3916	4.15262	2.79753	OIS-shA1	1
	119	2252	0.398903	12.1248	8.07672	OIS-shA1	1
	120	2664	0.290064	8.79842	5.87746	OIS-shA1	1
	121	2134	0.479195	12.0984	8.78299	OIS-shA1	1
	122	1849	0.308877	5.50297	3.73173	OIS-shA1	1
	123	2318	0.341427	2.73382	12.9547	OIS-shA1	1
	124	1355	0.303976	8.46421	8.3342	OIS-shA1	1
	125	1131	0.326866	3.33333	8.71299	OIS-shA1	1
	126	1676	0.300083	4.15453	6.64694	OIS-shA1	1
	127	4515	0.291535	6.89435	6.6923	OIS-shA1	1
	128	2116	0.373322	11.4546	4.10182	OIS-shA1	1
	129	3046	0.383184	9.69764	8.32936	OIS-shA1	1
	130	1787	0.298476	4.69278	4.13171	OIS-shA1	1
	131	1687	0.306238	11.8915	2.21011	OIS-shA1	1
	132	2534	0.440522	12.839	7.26947	OIS-shA1	1
	133	1874	0.348941	12.4354	10.9145	OIS-shA1	1
	134	1874	0.349468	7.05816	1.60231	OIS-shA1	1
	135	1122	0.446286	9.05526	11.2211	OIS-shA1	1
	136	4110	0.397226	7.51436	1.77231	OIS-shA1	1
	137	2576	0.349691	4.23214	1.80992	OIS-shA1	1
	138	2523	0.272663	13.6591	2.37393	OIS-shA1	1
	139	762	0.409723	7.62992	10.1231	OIS-shA1	1
	140	1940	0.431978	9.47526	18.2066	OIS-shA1	1
	141	3656	0.393575	6.01778	2.84229	OIS-shA1	1
	142	3256	0.507625	12.4659	6.52589	OIS-shA1	1
	143	998	0.323366	18.2836	4.99426	OIS-shA1	1
	144	2127	0.298902	9.73578	2.83745	OIS-shA1	1
	145	1684	0.264757	5.87827	2.22451	OIS-shA1	1
	146	2487	0.382229	22.7752	2.76494	OIS-shA1	1
	147	1583	0.399351	2.86987	5.9967	OIS-shA1	1
	148	2089	0.396953	30.8363	4.57576	OIS-shA1	1
	149	2063	0.367424	10.8536	2.82497	OIS-shA1	1
	150	2073	0.383488	30.0121	8.79132	OIS-shA1	1
	151	2029	0.35284	3.34598	3.41369	OIS-shA1	1
	152	1391	0.354563	9.04601	9.08875	OIS-shA1	1
	153	2436	0.390856	36.0509	2.3439	OIS-shA1	1
	154	1643	0.401665	13.2848	4.62789	OIS-shA1	1
	155	931	0.310722	5.45865	19.2034	OIS-shA1	1
	156	1493	0.370153	17.6269	3.18449	OIS-shA1	1
	157	2199	0.331311	7.39154	5.21508	OIS-shA1	1
	158	1400	0.406573	12.8236	7.91011	OIS-shA1	1
	159	2520	0.300219	12.629	15.3698	OIS-shA1	1
	160	1963	0.346269	6.08456	8.80241	OIS-shA1	1
	161	1146	0.382545	5.23037	5.03953	OIS-shA1	1
	162	3230	0.347098	20.2709	13.1648	OIS-shA1	1
	163	2007	0.316219	12.4514	2.76284	OIS-shA1	1
	164	1766	0.288293	1.92639	2.63066	OIS-shA1	1
	165	5637	0.41797	11.3532	9.86471	OIS-shA1	1
	166	1503	0.445813	7.66201	1.99938	OIS-shA1	1
	167	2512	0.43071	17.4893	7.55023	OIS-shA1	1
	168	3262	0.355683	10.8228	10.9268	OIS-shA1	1
	169	2135	0.326858	43.518	3.33602	OIS-shA1	1
	170	2625	0.348201	3.55352	6.67363	OIS-shA1	1
	171	1321	0.398562	4.52687	7.8449	OIS-shA1	1
	172	3034	0.32184	9.42683	8.31957	OIS-shA1	1
	173	2683	0.369005	3.79277	2.51649	OIS-shA1	1
	174	2444	0.265482	9.26187	14.5398	OIS-shA1	1
	175	2591	0.309923	8.09301	5.59744	OIS-shA1	1
	176	2705	0.358658	14.332	7.23474	OIS-shA1	1
	177	2519	0.340963	11.7503	18.8591	OIS-shA1	1
	178	2884	0.336098	8.42302	9.95978	OIS-shA1	1
	179	2342	0.360225	16.5833	18.3024	OIS-shA1	1
	180	1638	0.303855	7.8138	3.86093	OIS-shA1	1
	181	2798	0.267108	5.28377	17.2285	OIS-shA1	1
	182	2520	0.329742	7.86349	12.7367	OIS-shA1	1
	183	2258	0.389375	6.42205	5.84217	OIS-shA1	1
	184	1667	0.423216	3.53689	1.96089	OIS-shA1	1
	185	2813	0.324577	4.2556	7.58194	OIS-shA1	1
	186	888	0.388333	11.0541	8.93142	OIS-shA1	1
	187	2286	0.338577	6.81715	4.47508	OIS-shA1	1
	188	1614	0.265303	4.76208	1.59222	OIS-shA1	1
	189	2773	0.253703	15.1129	15.9657	OIS-shA1	1
	190	3781	0.35966	8.38799	6.0862	OIS-shA1	1
	191	3232	0.291327	11.3088	12.8617	OIS-shA1	1
	192	1634	0.296382	10.7534	14.879	OIS-shA1	1
	193	3191	0.390827	22.2263	11.8272	OIS-shA1	1
	194	1594	0.354954	13.0326	10.6014	OIS-shA1	1
	195	2723	0.303481	13.2248	6.23918	OIS-shA1	1
	196	1773	0.389778	16.7428	13.1796	OIS-shA1	1
	197	2494	0.266392	2.25381	4.91716	OIS-shA1	1
	198	2954	0.359528	8.26642	11.315	OIS-shA1	1
	199	1875	0.337439	16.6933	9.1044	OIS-shA1	1
	200	2617	0.362819	14.6316	14.8942	OIS-shA1	1
	201	1716	0.37407	10.44	9.18746	OIS-shA1	1
	202	1325	0.366875	13.5094	2.57868	OIS-shA1	1
	203	2135	0.466256	9.1822	5.63032	OIS-shA1	1
	204	2132	0.373865	12.515	12.5449	OIS-shA1	1
	205	1255	0.418941	18.451	3.02303	OIS-shA1	1
	206	3027	0.377536	11.7172	16.518	OIS-shA1	1
	207	1466	0.291092	10.0812	7.7656	OIS-shA1	1
	208	2351	0.378142	8.94173	4.61796	OIS-shA1	1
	209	2503	0.325604	7.04555	2.31371	OIS-shA1	1
	210	1800	0.277256	5.12333	4.21792	OIS-shA1	1
	211	1992	0.428857	3.64307	5.42021	OIS-shA1	1
	212	2153	0.366052	5.42174	13.2163	OIS-shA1	1
	213	2447	0.350902	16.3126	8.65268	OIS-shA1	1
	214	1640	0.348158	16.1872	3.26195	OIS-shA1	1
	215	1264	0.348027	112.555	4.8168	OIS-shA1	1
	216	3256	0.311378	7.78839	22.9204	OIS-shA1	1
	217	1783	0.411024	8.49243	4.65811	OIS-shA1	1
	218	2341	0.375981	5.23494	9.25554	OIS-shA1	1
	219	2624	0.425707	4.10785	7.35033	OIS-shA1	1
	220	2267	0.347411	4.58139	4.16301	OIS-shA1	1
	221	2223	0.368551	10.3203	7.39431	OIS-shA1	1
	222	2494	0.342954	9.5842	9.30138	OIS-shA1	1
	223	2379	0.349715	10.5481	4.34678	OIS-shA1	1
	224	1817	0.435507	29.6654	8.26776	OIS-shA1	1
	225	2220	0.318644	11.9568	9.62152	OIS-shA1	1
	226	1441	0.354419	22.2012	10.8239	OIS-shA1	1
	227	2104	0.289673	10.0504	13.3644	OIS-shA1	1
	228	1960	0.300595	4.05969	2.74096	OIS-shA1	1
	229	2399	0.347051	10.3697	9.60692	OIS-shA1	1
	230	2393	0.325289	18.9143	5.15581	OIS-shA1	1
	231	2330	0.428859	15.9322	15.8271	OIS-shA1	1
	232	2399	0.324665	3.25969	11.7237	OIS-shA1	1
	233	2348	0.358298	12.9583	6.62473	OIS-shA1	1
	234	3348	0.293083	10.9331	4.56053	OIS-shA1	1
	235	2534	0.368219	13.792	15.1114	OIS-shA1	1
	236	2323	0.378839	9.22988	11.7419	OIS-shA1	1
	237	2175	0.29486	7.47954	4.70313	OIS-shA1	1
	238	1733	0.313291	5.17023	1.72118	OIS-shA1	1
	239	1987	0.347606	5.69401	2.98709	OIS-shA1	1
	240	2490	0.350896	11.355	25.3616	OIS-shA1	1
	241	4308	0.342071	8.59865	5.09468	OIS-shA1	1
	242	4619	0.309141	3.66811	8.94601	OIS-shA1	1
	243	1235	0.356882	14.0251	15.2731	OIS-shA1	1
	244	1814	0.426759	11.9862	17.4618	OIS-shA1	1
	245	1956	0.395436	3.93149	2.79804	OIS-shA1	1
	246	1854	0.322101	5.46332	4.09707	OIS-shA1	1
	247	1943	0.443786	8.09161	6.71556	OIS-shA1	1
	248	3391	0.303267	9.18402	2.41519	OIS-shA1	1
	249	1660	0.527414	3.68434	2.73458	OIS-shA1	1
	250	3339	0.360384	8.08685	6.75885	OIS-shA1	1
	251	2366	0.427474	82.5921	12.1715	OIS-shA1	1
	252	2457	0.392013	7.32886	7.00461	OIS-shA1	1
	253	3003	0.379086	14.6324	7.0103	OIS-shA1	1
	254	1693	0.383958	2.91849	2.67176	OIS-shA1	1
	255	827	0.42051	3.1838	7.41258	OIS-shA1	1
	256	2426	0.360715	7.51401	3.1118	OIS-shA1	1
	257	1172	0.313544	5.19454	3.55804	OIS-shA1	1
	258	2099	0.350627	14.1463	2.67947	OIS-shA1	1
	259	2210	0.361963	10.8452	13.1674	OIS-shA1	1
	260	2361	0.474715	6.02922	5.60595	OIS-shA1	1
	261	1640	0.291406	10.964	7.73542	OIS-shA1	1
	262	2099	0.358089	32.8475	8.99947	OIS-shA1	1
	263	4266	0.251321	3.06165	1.96523	OIS-shA1	1
	264	2477	0.495126	15.7041	2.81521	OIS-shA1	1
	265	3076	0.308567	3.8264	3.38463	OIS-shA1	1
	266	2469	0.376143	14.712	7.35981	OIS-shA1	1
	267	2188	0.377054	35.9931	15.8033	OIS-shA1	1
	268	1193	0.277607	11.6136	12.2671	OIS-shA1	1
	269	2127	0.390298	3.54584	2.89434	OIS-shA1	1
	270	2327	0.346463	13.985	2.8629	OIS-shA1	1
	271	1592	0.307033	1.90704	2.65257	OIS-shA1	1
	272	3132	0.437835	88.5482	2.42558	OIS-shA1	1
	273	2502	0.312673	6.16307	10.5455	OIS-shA1	1
	274	1755	0.319588	10.9527	3.788	OIS-shA1	1
	275	2760	0.284805	11.8014	8.37219	OIS-shA1	1
	276	2319	0.458627	2.64511	3.70711	OIS-shA1	1
	277	1969	0.260312	6.48705	4.13006	OIS-shA1	1
	278	2041	0.324904	8.42969	6.4395	OIS-shA1	1
	279	2438	0.516848	110.545	5.17211	OIS-shA1	1
	280	2098	0.297238	14.9709	20.3025	OIS-shA1	1
	281	2056	0.293024	9.34387	3.02697	OIS-shA1	1
	282	1915	0.341417	3.66423	2.13387	OIS-shA1	1
	283	4272	0.247945	8.72706	5.28784	OIS-shA1	1
	284	4498	0.308157	5.64562	2.47957	OIS-shA1	1
	285	2629	0.417983	15.7665	1.59517	OIS-shA1	1
	286	2289	0.397994	17.398	9.54172	OIS-shA1	1
	287	1375	0.373221	8.088	5.37288	OIS-shA1	1
	288	1771	0.38498	2.16996	3.41804	OIS-shA1	1
	289	2303	0.34638	11.9162	1.72056	OIS-shA1	1
	290	1323	0.349477	9.22827	5.64166	OIS-shA1	1
	291	1788	0.364284	6.40548	7.37316	OIS-shA1	1
	292	2159	0.301496	7.61649	15.6822	OIS-shA1	1
	293	2072	0.360375	8.57963	4.92627	OIS-shA1	1
	294	2212	0.325741	12.0692	6.48446	OIS-shA1	1
	295	1756	0.375215	3.95273	6.09135	OIS-shA1	1
	296	1656	0.338442	5.9221	4.18711	OIS-shA1	1
	297	2212	0.357499	5.63065	3.93655	OIS-shA1	1
	298	1888	0.306209	7.25794	5.46175	OIS-shA1	1
	299	1616	0.329911	12.5056	3.03139	OIS-shA1	1
	300	2045	0.294117	4.00244	8.7208	OIS-shA1	1
	301	2365	0.406825	20.378	10.4234	OIS-shA1	1
	302	2018	0.331523	18.3558	14.1598	OIS-shA1	1
	303	2347	0.383205	11.8121	2.60569	OIS-shA1	1
	304	3116	0.366803	10.4159	6.51849	OIS-shA1	1
	305	2987	0.316248	12.6056	7.35523	OIS-shA1	1
	306	3705	0.491018	8.07503	7.74266	OIS-shA1	1
	307	3165	0.296186	7.91785	9.88431	OIS-shA1	1
	308	2103	0.449234	16.9677	6.60613	OIS-shA1	1
	309	2560	0.317001	11.1438	17.8633	OIS-shA1	1
	310	1659	0.483464	2.34418	10.1656	OIS-shA1	1
	311	1570	0.408055	12.2096	3.16003	OIS-shA1	1
	312	2256	0.281147	7.37456	5.5592	OIS-shA1	1
	313	1853	0.368904	12.3276	4.58509	OIS-shA1	1
	314	2231	0.270191	15.6974	10.4712	OIS-shA1	1
	315	3111	0.335475	15.7583	2.48824	OIS-shA1	1
	316	1904	0.367616	16.8493	16.071	OIS-shA1	1
	317	2069	0.30706	1.96085	5.18649	OIS-shA1	1
	318	4268	0.262584	11.3456	15.1112	OIS-shA1	1
	319	1371	0.399573	4.83589	3.05775	OIS-shA1	1
	320	2076	0.393037	17.0751	6.58193	OIS-shA1	1
	321	862	0.408229	4.55684	7.06536	OIS-shA1	1
	322	2463	0.306248	11.5181	7.58248	OIS-shA1	1
	323	2182	0.431875	3.95555	5.62051	OIS-shA1	1
	324	1749	0.32858	4.8199	12.5891	OIS-shA1	1
	325	1312	0.380873	7.19131	2.98747	OIS-shA1	1
	326	1711	0.339861	13.3963	10.8138	OIS-shA1	1
	327	2346	0.320774	13.3926	4.83498	OIS-shA1	1
	328	3118	0.415819	9.12925	6.65132	OIS-shA1	1
	329	1832	0.343437	7.41103	4.2016	OIS-shA1	1
	330	2242	0.341389	3.59099	4.83112	OIS-shA1	1
	331	1705	0.318646	3.32903	15.781	OIS-shA1	1
	332	2605	0.413795	11.929	4.072	OIS-shA1	1
	333	821	0.327642	6.14495	3.94486	OIS-shA1	1
	334	1162	0.361572	4.19105	2.89014	OIS-shA1	1
	335	1456	0.420133	12.9066	2.24232	OIS-shA1	1
	336	1854	0.315955	2.22762	2.72958	OIS-shA1	1
	337	1932	0.337585	12.5248	3.91657	OIS-shA1	1
	338	2459	0.279862	11.3278	10.831	OIS-shA1	1
	339	1783	0.290298	9.67695	9.60359	OIS-shA1	1
	340	1154	0.389816	6.37262	11.0683	OIS-shA1	1
	341	1343	0.316425	7.86076	8.67671	OIS-shA1	1
	342	1965	0.337811	5.57964	2.53757	OIS-shA1	1
	343	1966	0.286197	5.44354	3.4903	OIS-shA1	1
	344	1113	0.423895	3.44834	2.43865	OIS-shA1	1
	345	2167	0.398674	4.71297	2.60697	OIS-shA1	1
	346	2839	0.354696	13.9701	14.2134	OIS-shA1	1
	347	2075	0.26199	2.14506	2.64393	OIS-shA1	1
	348	3362	0.26341	10.7525	11.6246	OIS-shA1	1
	349	2072	0.324557	6.60135	5.16397	OIS-shA1	1
	350	1373	0.349183	16.4603	18.9048	OIS-shA1	1
	351	2176	0.41458	13.4122	7.30708	OIS-shA1	1
	352	1449	0.283111	3.07315	2.4679	OIS-shA1	1
	353	2315	0.340587	6.24492	7.28847	OIS-shA1	1
	354	1921	0.370817	12.3462	16.2608	OIS-shA1	1
	355	2015	0.391615	25.3935	14.5826	OIS-shA1	1
	356	2527	0.413829	12.4753	2.09525	OIS-shA1	1
	357	4196	0.323254	9.82078	11.5097	OIS-shA1	1
	358	2568	0.328095	11.6172	12.3153	OIS-shA1	1
	359	1670	0.484128	11.3982	4.7604	OIS-shA1	1
	360	722	0.451821	14.4931	9.6989	OIS-shA1	1
	361	1052	0.331631	14.3622	28.8832	OIS-shA1	1
	362	2355	0.340324	6.23482	8.73009	OIS-shA1	1
	363	2168	0.324772	4.48801	5.60592	OIS-shA1	1
	364	2732	0.313184	5.79832	27.6211	OIS-shA1	1
	365	3150	0.320045	16.9229	10.1467	OIS-shA1	1
	366	2451	0.350792	38.6299	1.51203	OIS-shA1	1
	367	1261	0.302124	10.4687	10.2402	OIS-shA1	1
	368	1841	0.380467	5.76263	3.35191	OIS-shA1	1
	369	1086	0.396624	9.42818	8.86317	OIS-shA1	1
	370	1272	0.35326	4.91274	2.10566	OIS-shA1	1
	371	1690	0.343887	3.83018	5.81114	OIS-shA1	1
	372	2223	0.38527	95.2186	2.48152	OIS-shA1	1
	373	1475	0.465771	11.1661	18.9421	OIS-shA1	1
	374	1003	0.387949	20.4387	6.4672	OIS-shA1	1
	375	1062	0.326078	8.11582	11.3051	OIS-shA1	1
	376	2744	0.33242	7.37172	9.23009	OIS-shA1	1
	377	2151	0.342283	12.9721	6.79245	OIS-shA1	1
	378	2347	0.301906	6.48402	8.67956	OIS-shA1	1
	379	2417	0.362876	4.04717	3.06147	OIS-shA1	1
	380	3319	0.362676	15.1226	9.57484	OIS-shA1	1
	381	1026	0.50914	15.117	14.6231	OIS-shA1	1
	382	2880	0.258368	14.2271	10.3231	OIS-shA1	1
	383	1834	0.333679	3.18975	5.96658	OIS-shA1	1
	384	3325	0.3529	12.5735	5.8513	OIS-shA1	1
	385	1537	0.33889	9.97398	3.80033	OIS-shA1	1
	386	1586	0.319861	12.1299	2.54821	OIS-shA1	1
	387	1581	0.324008	6.88868	6.79469	OIS-shA1	1
	388	1617	0.301701	9.72975	3.91181	OIS-shA1	1
	389	2444	0.362658	12.216	7.41555	OIS-shA1	1
	390	2260	0.451575	11.3066	4.95013	OIS-shA1	1
	391	992	0.302072	8.69153	4.99053	OIS-shA1	1
	392	1495	0.429629	16.1813	12.7219	OIS-shA1	1
	393	1670	0.401117	111.466	15.021	OIS-shA1	1
	394	1600	0.277228	6.09812	2.51754	OIS-shA1	1
	395	2092	0.323295	23.2825	9.85969	OIS-shA1	1
	396	1272	0.460103	9.2445	6.5604	OIS-shA1	1
	397	1415	0.362353	2.56678	6.60296	OIS-shA1	1
	398	1662	0.35302	6.40794	7.19582	OIS-shA1	1
	399	1459	0.322286	3.91638	4.72757	OIS-shA1	1
	400	1974	0.31943	13.2776	4.42164	OIS-shA1	1
	401	1967	0.338677	16.5516	8.80702	OIS-shA1	1
	402	1893	0.334307	14.6329	4.40372	OIS-shA1	1
	403	1069	0.41295	16.232	1.88155	OIS-shA1	1
	404	3071	0.529327	10.5028	6.00099	OIS-shA1	1
	405	866	0.424122	17.4423	2.11494	OIS-shA1	1
	406	2291	0.270101	2.74596	2.48704	OIS-shA1	1
	407	2704	0.35536	13.2681	18.9499	OIS-shA1	1
	408	1031	0.353348	13.614	7.69627	OIS-shA1	1
	409	2211	0.32466	3.42922	3.77433	OIS-shA1	1
	410	2109	0.31281	16.294	2.46016	OIS-shA1	1
	411	2275	0.3536	5.32308	11.2342	OIS-shA1	1
	412	3462	0.317033	12.7285	18.4907	OIS-shA1	1
	413	2400	0.565307	64.9658	6.88644	OIS-shA1	1
	414	2007	0.399799	11.2461	12.225	OIS-shA1	1
	415	1662	0.456036	80.6107	4.51706	OIS-shA1	1
	416	2187	0.368945	11.3603	18.0188	OIS-shA1	1
	417	1437	0.346331	9.49756	12.6449	OIS-shA1	1
	418	1787	0.380776	22.502	14.1269	OIS-shA1	1
	419	3524	0.289139	14.3919	18.0789	OIS-shA1	1
	420	1510	0.556489	7.92848	7.09136	OIS-shA1	1
	421	5248	0.497653	8.57012	12.1823	OIS-shA1	1
	422	1675	0.304426	8.88836	2.61734	OIS-shA1	1
	423	3036	0.344503	12.3426	7.58246	OIS-shA1	1
	424	2016	0.328035	7.26042	3.04838	OIS-shA1	1
	425	1813	0.383267	14.5152	6.26062	OIS-shA1	1
	426	2363	0.289619	3.50487	5.55246	OIS-shA1	1
	427	1801	0.296126	4.76346	1.80583	OIS-shA1	1
	428	2038	0.333868	13.3999	4.054	OIS-shA1	1
	429	2049	0.355939	6.68082	4.80636	OIS-shA1	1
	430	1349	0.423672	10.0882	12.2086	OIS-shA1	1
	431	1503	0.306213	6.19827	7.10682	OIS-shA1	1
	432	1972	0.244993	5.41379	6.24992	OIS-shA1	1
	433	856	0.374574	3.66939	4.92565	OIS-shA1	1
	434	1669	0.33273	13.6237	7.92026	OIS-shA1	1
	435	1394	0.40743	6.88092	8.98277	OIS-shA1	1
	436	2016	0.292705	6.01091	3.49304	OIS-shA1	1
	437	2052	0.543093	15.7052	9.4509	OIS-shA1	1
	438	5225	0.250647	11.2815	12.1463	OIS-shA1	1
	439	2924	0.36396	12.2999	11.6834	OIS-shA1	1
	440	1988	0.314347	6.53219	5.84185	OIS-shA1	1
	441	1079	0.552259	5.12234	2.85725	OIS-shA1	1
	442	2762	0.39229	4.87871	6.33549	OIS-shA1	1
	443	1274	0.453395	12.0487	3.23726	OIS-shA1	1
	444	2881	0.31132	5.6942	12.4346	OIS-shA1	1
	445	2949	0.278574	16.7623	18.3938	OIS-shA1	1
	446	1625	0.378152	5.53169	1.93043	OIS-shA1	1
	447	1694	0.388986	21.2107	5.02216	OIS-shA1	1
	448	1625	0.339744	6.28185	4.06026	OIS-shA1	1
	449	1263	0.367489	3.41726	6.452	OIS-shA1	1
	450	3042	0.376816	8.84977	2.30472	OIS-shA1	1
	451	3122	0.355509	5.30814	10.0263	OIS-shA1	1
	452	1442	0.480132	2.17684	4.39093	OIS-shA1	1
	453	1428	0.313147	11.9237	3.98066	OIS-shA1	1
	454	2315	0.311454	10.5179	8.44249	OIS-shA1	1
	455	2414	0.334207	5.88442	2.27593	OIS-shA1	1
	456	1783	0.383394	5.27538	6.80825	OIS-shA1	1
	457	1709	0.468264	7.58806	6.24056	OIS-shA1	1
	458	1020	0.255362	17.6265	2.97174	OIS-shA1	1
	459	2377	0.441341	7.65166	5.4997	OIS-shA1	1
	460	1512	0.365123	2.67923	2.94076	OIS-shA1	1
	461	1257	0.354335	6.90215	15.0724	OIS-shA1	1
	462	7796	0.527047	13.1784	6.05603	OIS-shA1	1
	463	1606	0.393682	5.00249	3.48497	OIS-shA1	1
	464	2627	0.429261	33.5139	3.69386	OIS-shA1	1
	465	1885	0.374169	4.56764	5.75189	OIS-shA1	1
	466	1291	0.471797	15.3106	11.9469	OIS-shA1	1
	467	2675	0.282918	5.44449	15.5408	OIS-shA1	1
	468	2052	0.33224	3.54971	2.39409	OIS-shA1	1
	469	1968	0.499181	20.8338	2.19684	OIS-shA1	1
	470	1086	0.372019	10.1786	1.96882	OIS-shA1	1
	471	2023	0.354257	6.14236	4.53864	OIS-shA1	1
	472	1793	0.288477	6.46012	6.58148	OIS-shA1	1
	473	1821	0.354357	7.10049	1.70385	OIS-shA1	1
	474	2847	0.286955	5.05304	10.6725	OIS-shA1	1
	475	2079	0.324753	4.64983	6.16712	OIS-shA1	1
	476	1996	0.36951	11.2675	8.67785	OIS-shA1	1
	477	1573	0.315507	12.3261	1.86334	OIS-shA1	1
	478	2160	0.427811	8.30972	3.13795	OIS-shA1	1
	479	1561	0.347913	14.4881	9.46834	OIS-shA1	1
	480	1952	0.364376	5.41547	1.78654	OIS-shA1	1
	481	4550	0.294047	10.6004	5.15467	OIS-shA1	1
	482	1447	0.332107	7.50726	6.23881	OIS-shA1	1
	483	3422	0.341567	8.65488	6.83948	OIS-shA1	1
	484	2080	0.294968	2.81058	3.98986	OIS-shA1	1
	485	1882	0.363878	20.525	18.4151	OIS-shA1	1
	486	3052	0.306514	2.70446	3.26497	OIS-shA1	1
	487	4072	0.369404	10.3222	11.4125	OIS-shA1	1
	488	1815	0.398739	6.8843	5.64417	OIS-shA1	1
	489	2181	0.310935	15.1541	3.8249	OIS-shA1	1
	490	3751	0.31647	14.2794	14.7519	OIS-shA1	1
	491	1948	0.353108	12.0118	4.97543	OIS-shA1	1
	492	1854	0.429322	11.9639	5.06638	OIS-shA1	1
	493	2082	0.465665	8.84054	3.74463	OIS-shA1	1
	494	1228	0.297775	8.42345	7.89669	OIS-shA1	1
	495	1742	0.339424	7.64925	10.1706	OIS-shA1	1
	496	2137	0.289139	10.3229	15.6262	OIS-shA1	1
	497	1956	0.539034	3.60583	2.89772	OIS-shA1	1
	498	1719	0.270985	8.16812	2.78805	OIS-shA1	1
	499	1944	0.361634	11.4259	11.9213	OIS-shA1	1
	500	1875	0.366064	16.9653	11.7512	OIS-shA1	1
	501	3752	0.403749	9.91551	6.12376	OIS-shA1	1
	502	1994	0.324105	10.3877	6.44884	OIS-shA1	1
	503	1534	0.407889	5.64081	1.73617	OIS-shA1	1
	504	1605	0.350292	7.7514	4.72431	OIS-shA1	1
	505	3572	0.451568	12.2576	4.18013	OIS-shA1	1
	506	2135	0.2585	8.63185	15.6241	OIS-shA1	1
	507	2272	0.371811	11.3019	14.74	OIS-shA1	1
	508	1685	0.477575	11.5656	6.9097	OIS-shA1	1
	509	1793	0.39723	22.3374	23.9041	OIS-shA1	1
	510	1817	0.314426	8.14364	9.54163	OIS-shA1	1
	511	1798	0.478654	19.9182	12.4929	OIS-shA1	1
	512	1212	0.364972	7.12459	6.44294	OIS-shA1	1
	513	1917	0.268299	7.18988	2.69778	OIS-shA1	1
	514	1868	0.413379	20.5316	5.72497	OIS-shA1	1
	515	2615	0.241934	13.3977	9.3458	OIS-shA1	1
	516	1575	0.394315	11.534	4.03088	OIS-shA1	1
	517	2281	0.36062	8.31346	3.11682	OIS-shA1	1
	518	2189	0.414286	10.72	10.1807	OIS-shA1	1
	519	2580	0.490429	7.58876	12.9616	OIS-shA1	1
	520	2159	0.445361	12.7513	8.46028	OIS-shA1	1
	521	1816	0.355544	8.2957	4.15196	OIS-shA1	1
	522	2905	0.390636	13.9036	13.5529	OIS-shA1	1
	523	2844	0.306029	18.5151	12.0584	OIS-shA1	1
	524	2886	0.241734	11.9193	18.9477	OIS-shA1	1
	525	2255	0.39811	17.0798	5.84855	OIS-shA1	1
	526	2009	0.353616	8.68193	4.81357	OIS-shA1	1
	527	1522	0.34904	17.3837	3.70332	OIS-shA1	1
	528	2112	0.367359	8.04261	6.48409	OIS-shA1	1
	529	2242	0.298821	6.83095	1.84368	OIS-shA1	1
	530	1861	0.29248	3.70446	2.32706	OIS-shA1	1
	531	2658	0.403112	11.746	5.22329	OIS-shA1	1
	532	2575	0.481617	12.56	19.8691	OIS-shA1	1
	533	1058	0.382742	13.3355	5.77378	OIS-shA1	1
	534	1361	0.375905	7.94636	2.52198	OIS-shA1	1
	535	2587	0.405634	10.746	9.5429	OIS-shA1	1
	536	1853	0.321546	7.95197	3.61719	OIS-shA1	1
	537	2062	0.313404	13.8375	9.11894	OIS-shA1	1
	538	1802	0.368103	3.06659	1.67725	OIS-shA1	1
	539	1320	0.259798	8.47727	2.92137	OIS-shA1	1
	540	2341	0.370496	7.85733	6.68362	OIS-shA1	1
	541	3594	0.50931	11.0481	2.9245	OIS-shA1	1
	542	1349	0.379949	63.4522	4.79123	OIS-shA1	1
	543	2265	0.319645	15.7982	8.22216	OIS-shA1	1
	544	1741	0.343056	5.67605	1.76657	OIS-shA1	1
	545	1380	0.399266	11.8246	17.3347	OIS-shA1	1
	546	981	0.30521	4.77166	15.7485	OIS-shA1	1
	547	2399	0.337881	8.79283	7.06208	OIS-shA1	1
	548	2280	0.306993	8.90877	10.3039	OIS-shA1	1
	549	1725	0.365074	4.8371	2.24743	OIS-shA1	1
	550	1970	0.473708	9.54619	3.65115	OIS-shA1	1
	551	1772	0.38365	4.15858	2.18163	OIS-shA1	1
	552	1824	0.365137	11.5099	13.1273	OIS-shA1	1
	553	1366	0.309838	14.3704	15.4346	OIS-shA1	1
	554	2249	0.502125	13.9978	3.61328	OIS-shA1	1
	555	1797	0.301583	4.41013	13.3422	OIS-shA1	1
	556	2170	0.310305	7.32488	6.6982	OIS-shA1	1
	557	3011	0.267068	16.1116	4.5705	OIS-shA1	1
	558	1045	0.384613	4.59713	8.35953	OIS-shA1	1
	559	2576	0.342579	25.3587	14.9741	OIS-shA1	1
	560	5418	0.300357	12.3034	4.02357	OIS-shA1	1
	561	1229	0.434539	19.3466	14.2835	OIS-shA1	1
	562	1425	0.321018	19.1874	27.5729	OIS-shA1	1
	563	2110	0.418742	12.8545	20.6335	OIS-shA1	1
	564	1393	0.307874	5.33238	1.85297	OIS-shA1	1
	565	2618	0.374443	3.62185	1.44313	OIS-shA1	1
	566	1230	0.370386	11.0789	12.8998	OIS-shA1	1
	567	1357	0.383807	18.5269	16.3347	OIS-shA1	1
	568	1827	0.305741	7.49425	3.10188	OIS-shA1	1
	569	2227	0.320452	6.21599	4.10133	OIS-shA1	1
	570	660	0.575685	8.98636	2.25956	OIS-shA1	1
	571	1875	0.291815	16.3056	14.9453	OIS-shA1	1
	572	1488	0.371599	9.02957	5.17255	OIS-shA1	1
	573	1983	0.272312	3.73122	2.42191	OIS-shA1	1
	574	1552	0.313884	5.55477	1.86588	OIS-shA1	1
	575	1504	0.411809	7.0492	2.61531	OIS-shA1	1
	576	2072	0.344317	6.13803	8.16274	OIS-shA1	1
	577	1967	0.344923	10.6421	3.34114	OIS-shA1	1
	578	1817	0.354361	9.11392	11.3968	OIS-shA1	1
	579	1465	0.454086	13.4123	5.50491	OIS-shA1	1
	580	3048	0.239901	12.4954	15.3624	OIS-shA1	1
	581	2484	0.302077	5.12762	7.99279	OIS-shA1	1
	582	1837	0.399696	11.7768	12.5271	OIS-shA1	1
	583	2084	0.33923	21.2658	11.6076	OIS-shA1	1
	584	1960	0.317448	11.3786	12.1322	OIS-shA1	1
	585	2200	0.348837	14.2682	10.0933	OIS-shA1	1
	586	2231	0.408345	23.7432	19.3075	OIS-shA1	1
	587	1524	0.284661	24.0203	7.20705	OIS-shA1	1
	588	2321	0.422369	27.5644	2.86173	OIS-shA1	1
	589	2159	0.333744	4.71237	5.39783	OIS-shA1	1
	590	1526	0.55289	24.4817	12.9289	OIS-shA1	1
	591	1528	0.34934	93.0432	10.6785	OIS-shA1	1
	592	1059	0.425194	12.3683	4.65314	OIS-shA1	1
	593	1525	0.373994	23.0951	14.0146	OIS-shA1	1
	594	1890	0.339822	10.6333	7.29292	OIS-shA1	1
	595	2609	0.435291	8.43848	11.4011	OIS-shA1	1
	596	1867	0.366562	21.8222	4.68954	OIS-shA1	1
	597	1264	0.430752	8.46756	1.97115	OIS-shA1	1
	598	3392	0.340874	13.5147	12.6449	OIS-shA1	1
	599	2066	0.320217	3.30881	5.45281	OIS-shA1	1
	600	1685	0.324134	13.8131	4.77855	OIS-shA1	1
	601	1747	0.3637	11.399	11.599	OIS-shA1	1
	602	2591	0.397252	15.3331	6.39695	OIS-shA1	1
	603	1335	0.308667	7.37753	4.67177	OIS-shA1	1
	604	1712	0.314612	6.52336	4.06097	OIS-shA1	1
	605	2372	0.490433	12.7437	6.89729	OIS-shA1	1
	606	2190	0.324975	4.47945	2.06683	OIS-shA1	1
	607	2300	0.346564	27.8674	9.5749	OIS-shA1	1
	608	1575	0.599702	9.6127	7.74138	OIS-shA1	1
	609	2064	0.441046	8.8188	4.7802	OIS-shA1	1
	610	1377	0.276974	8.12273	1.75169	OIS-shA1	1
	611	1636	0.370964	9.7176	3.38641	OIS-shA1	1
	612	1089	0.460639	9.2011	8.34434	OIS-shA1	1
	613	2109	0.394233	7.31247	3.49759	OIS-shA1	1
	614	2313	0.309852	23.4375	9.24863	OIS-shA1	1
	615	1746	0.392427	4.4748	7.78843	OIS-shA1	1
	616	1769	0.341285	11.2318	5.11643	OIS-shA1	1
	617	2902	0.338424	95.5644	3.43186	OIS-shA1	1
	618	1916	0.383561	30.0924	9.56442	OIS-shA1	1
	619	2684	0.296504	12.2802	21.8225	OIS-shA1	1
	620	2727	0.260182	13.1742	7.25322	OIS-shA1	1
	621	939	0.395645	8.16613	3.93686	OIS-shA1	1
	622	4001	0.388253	13.9608	9.03751	OIS-shA1	1
	623	1023	0.34032	4.71554	5.55709	OIS-shA1	1
	624	1533	0.430839	2.41748	8.61025	OIS-shA1	1
	625	4014	0.504163	13.221	3.92165	OIS-shA1	1
	626	1466	0.305934	23.9693	4.12197	OIS-shA1	1
	627	3361	0.297571	7.79946	2.08655	OIS-shA1	1
	628	1882	0.401709	14.8188	23.514	OIS-shA1	1
	629	2667	0.341072	37.2666	16.4722	OIS-shA1	1
	630	1986	0.403835	81.8082	7.12505	OIS-shA1	1
	631	2399	0.284072	12.3589	11.2282	OIS-shA1	1
	632	1434	0.313341	19.5732	8.59828	OIS-shA1	1
	633	3748	0.330185	48.6313	1.95351	OIS-shA1	1
	634	1612	0.3169	9.89516	16.3497	OIS-shA1	1
	635	2451	0.313281	6.99878	5.15214	OIS-shA1	1
	636	2250	0.358131	3.68578	1.54287	OIS-shA1	1
	637	1997	0.278073	9.91237	1.85593	OIS-shA1	1
	638	2880	0.366082	20.7781	15.2097	OIS-shA1	1
	639	2607	0.375331	7.89298	5.44591	OIS-shA1	1
	640	2085	0.351506	5.86427	2.93917	OIS-shA1	1
	641	3713	0.436193	9.10315	1.62856	OIS-shA1	1
	642	2311	0.342745	22.2211	35.723	OIS-shA1	1
	643	2328	0.317709	10.8883	5.76944	OIS-shA1	1
	644	959	0.451919	17.8509	2.9344	OIS-shA1	1
	645	1430	0.332928	8.31678	4.78966	OIS-shA1	1
	646	3006	0.364748	12.2229	6.33796	OIS-shA1	1
	647	3147	0.487252	12.9476	3.70224	OIS-shA1	1
	648	1848	0.303159	5.07251	4.53649	OIS-shA1	1
	649	1199	0.44287	35.5129	15.2212	OIS-shA1	1
	650	2961	0.380521	43.8845	2.34443	OIS-shA1	1
	651	1559	0.41128	7.20526	12.5679	OIS-shA1	1
	652	1911	0.325539	6.72894	12.2602	OIS-shA1	1
	653	1589	0.427029	2.39522	2.99849	OIS-shA1	1
	654	2998	0.374704	10.4943	12.1923	OIS-shA1	1
	655	1673	0.404884	8.82487	5.12553	OIS-shA1	1
	656	2884	0.271432	12.6574	6.86901	OIS-shA1	1
	657	1997	0.308589	4.75213	2.26146	OIS-shA1	1
	658	3316	0.797805	3.96381	1.82931	OIS-shA1	1
	659	2168	0.527827	27.6707	3.55651	OIS-shA1	1
	660	1423	0.290831	7.3338	4.07399	OIS-shA1	1
	661	1668	0.393485	7.07374	2.33702	OIS-shA1	1
	662	1823	0.425647	17.5826	4.5252	OIS-shA1	1
	663	1786	0.337063	4.8757	6.18805	OIS-shA1	1
	664	2759	0.336258	6.66292	5.57257	OIS-shA1	1
	665	1867	0.331286	12.3717	10.2127	OIS-shA1	1
	666	3169	0.421814	12.2682	9.53542	OIS-shA1	1
	667	1677	0.290571	8.22958	12.6459	OIS-shA1	1
	668	1425	0.305934	1.34386	5.2291	OIS-shA1	1
	669	1221	0.654241	23.5659	18.4794	OIS-shA1	1
	670	3973	0.479871	76.5099	11.196	OIS-shA1	1
	671	1493	0.454079	15.6832	9.34174	OIS-shA1	1
	672	2833	0.404101	14.2369	9.24087	OIS-shA1	1
	673	2934	0.360128	12.1701	4.0253	OIS-shA1	1
	674	3395	0.345171	8.34845	11.5534	OIS-shA1	1
	675	2138	0.414321	12.6618	8.50712	OIS-shA1	1
	676	2639	0.35943	11.4593	4.51658	OIS-shA1	1
	677	2279	0.398887	17.2005	9.53771	OIS-shA1	1
	678	1483	0.456579	13.7768	5.24459	OIS-shA1	1
	679	2103	0.329203	9.58726	3.67466	OIS-shA1	1
	680	2203	0.321751	8.05674	8.40585	OIS-shA1	1
	681	1406	0.312122	89.5782	2.28867	OIS-shA1	1
	682	2705	0.327853	35.1482	14.2402	OIS-shA1	1
	683	2020	0.440353	7.22178	3.75024	OIS-shA1	1
	684	855	0.326857	19.6421	14.2031	OIS-shA1	1
	685	2059	0.378415	18.2506	1.95696	OIS-shA1	1
	686	1903	0.397632	11.3852	6.14806	OIS-shA1	1
	687	1559	0.312175	8.73252	4.95245	OIS-shA1	1
	688	1772	0.383255	5.33126	1.74822	OIS-shA1	1
	689	3622	0.436695	9.28769	4.71519	OIS-shA1	1
	690	2225	0.331882	5.67056	10.1935	OIS-shA1	1
	691	2529	0.250392	8.87268	9.03738	OIS-shA1	1
	692	1694	0.343209	2.90968	2.57569	OIS-shA1	1
	693	2368	0.300295	8.8011	3.08988	OIS-shA1	1
	694	1480	0.351072	29.402	32.5028	OIS-shA1	1
	695	2378	0.35892	16.606	22.0929	OIS-shA1	1
	696	2283	0.320828	10.597	11.0148	OIS-shA1	1
	697	1145	0.361668	12.8672	20.74	OIS-shA1	1
	698	2809	0.346304	7.62371	13.0188	OIS-shA1	1
	699	1908	0.305455	3.67086	2.52348	OIS-shA1	1
	700	753	0.465348	12.1673	6.125	OIS-shA1	1
	701	3243	0.254182	3.43232	4.02539	OIS-shA1	1
	702	1631	0.303107	11.428	3.53288	OIS-shA1	1
	703	2058	0.563589	9.44315	6.57715	OIS-shA1	1
	704	2271	0.291526	2.98239	3.37028	OIS-shA1	1
	705	1600	0.354756	6.30875	6.33693	OIS-shA1	1
	706	1503	0.300368	16.4677	16.975	OIS-shA1	1
	707	1630	0.303523	18.1245	12.0448	OIS-shA1	1
	708	1736	0.428458	9.62673	12.1593	OIS-shA1	1
	709	3121	0.34616	12.8674	5.09011	OIS-shA1	1
	710	1661	0.331389	6.36845	4.6884	OIS-shA1	1
	711	1306	0.353369	14.9625	24.3527	OIS-shA1	1
	712	1371	0.291461	14.1627	7.57049	OIS-shA1	1
	713	2874	0.253394	4.25818	8.11635	OIS-shA1	1
	714	1644	0.393838	20.5085	2.61336	OIS-shA1	1
	715	3113	0.426621	12.3479	15.6622	OIS-shA1	1
	716	2222	0.35505	21.4019	1.69889	OIS-shA1	1
	717	2282	0.337365	15.4974	16.5972	OIS-shA1	1
	718	2361	0.362897	5.30368	11.0212	OIS-shA1	1
	719	1965	0.386543	5.39593	3.95839	OIS-shA1	1
	720	2473	0.322788	28.9187	32.7079	OIS-shA1	1
	721	1620	0.332962	13.9932	2.41342	OIS-shA1	1
	722	1868	0.360605	9.49572	1.81243	OIS-shA1	1
	723	1528	0.312659	7.93979	5.17208	OIS-shA1	1
	724	4491	0.380223	13.8305	24.4982	OIS-shA1	1
	725	2437	0.339307	12.0185	11.3054	OIS-shA1	1
	726	2166	0.431466	13.644	3.39775	OIS-shA1	1
	727	2255	0.29619	6.76984	5.45981	OIS-shA1	1
	728	1992	0.38361	5.02861	9.24161	OIS-shA1	1
	729	2417	0.316923	13.5325	12.2882	OIS-shA1	1
	730	2347	0.371444	18.8236	11.7391	OIS-shA1	1
	731	2453	0.402578	46.6115	1.15824	OIS-shA1	1
	732	2757	0.360772	6.32427	5.04614	OIS-shA1	1
	733	950	0.301038	7.22947	7.39937	OIS-shA1	1
	734	1361	0.388495	10.4247	12.861	OIS-shA1	1
	1	2525	0.464545	30.7481	4.03174	OIS	1
	2	1613	0.43116	32.2455	0.364066	OIS	1
	3	2539	0.422602	41.0634	3.3382	OIS	1
	4	2071	0.354896	31.5543	1.94604	OIS	1
	5	1736	0.309669	12.5225	0.562511	OIS	1
	6	2383	0.307184	25.5061	1.51348	OIS	1
	7	1639	0.318609	37.5564	0.613042	OIS	1
	8	2907	0.331092	13.4283	0.902885	OIS	1
	9	4935	0.596205	44.2444	7.79175	OIS	1
	10	2354	0.360607	10.243	2.13897	OIS	1
	11	1978	0.41362	16.7619	0.625698	OIS	1
	12	3453	0.354029	18.7127	7.25758	OIS	1
	13	2034	0.38674	18.7886	0.595924	OIS	1
	14	2237	0.386633	43.3098	2.57489	OIS	1
	15	2103	0.347887	26.2634	4.37027	OIS	1
	16	1080	0.553082	33.0667	0.432261	OIS	1
	17	2741	0.320782	40.7049	2.17372	OIS	1
	18	1712	0.3071	23.7161	1.24788	OIS	1
	19	1636	0.411564	53.7164	5.74897	OIS	1
	20	2400	0.308519	15.4667	1.49571	OIS	1
	21	1892	0.42099	38.6485	0.487235	OIS	1
	22	2634	0.330459	15.1169	0.962687	OIS	1
	23	1399	0.391539	40.8306	0.442382	OIS	1
	24	2532	0.400852	11.1631	0.708304	OIS	1
	25	3498	0.270809	13.2421	1.77571	OIS	1
	26	1467	0.438368	32.2597	0.572336	OIS	1
	27	2830	0.440352	56.3968	2.21438	OIS	1
	28	1691	0.342081	26.2395	7.42958	OIS	1
	29	1883	0.295758	39.7079	1.81078	OIS	1
	30	3229	0.350685	20.7668	6.20666	OIS	1
	31	2495	0.340974	29.2513	6.4186	OIS	1
	32	2550	0.319481	23.6576	6.33806	OIS	1
	33	2231	0.372944	83.9157	4.83634	OIS	1
	34	3787	0.363607	22.7177	1.28518	OIS	1
	35	2669	0.334507	13.266	0.445887	OIS	1
	36	2076	0.593013	47.7726	0.778155	OIS	1
	37	1582	0.329364	21.7661	4.28436	OIS	1
	38	1584	0.390797	30.565	1.21637	OIS	1
	39	2407	0.344676	48.7815	0.498664	OIS	1
	40	2225	0.282154	25.644	7.27033	OIS	1
	41	2876	0.353614	47.4186	0.554875	OIS	1
	42	2234	0.361124	13.1428	1.94775	OIS	1
	43	1948	0.420262	26.9045	1.93086	OIS	1
	44	2126	0.387545	59.0075	1.70454	OIS	1
	45	2905	0.456181	59.9869	1.41312	OIS	1
	46	1439	0.41571	39.378	4.49876	OIS	1
	47	2165	0.385431	41.8277	10.2903	OIS	1
	48	2599	0.41907	47.8823	7.40978	OIS	1
	49	2212	0.331207	25.8002	3.20926	OIS	1
	50	1939	0.303465	32.8319	2.87867	OIS	1
	51	3519	0.324756	57.4419	3.31483	OIS	1
	52	2571	0.320989	22.1396	0.719003	OIS	1
	53	1506	0.316303	55.2656	2.82518	OIS	1
	54	2165	0.411823	24.2323	4.33784	OIS	1
	55	2128	0.382785	28.5733	0.8164	OIS	1
	56	2656	0.350923	20.7877	3.2918	OIS	1
	57	1401	0.351671	65.1392	9.18452	OIS	1
	58	1883	0.394441	27.5895	0.592843	OIS	1
	59	1651	0.46933	80.5397	0.832503	OIS	1
	60	1751	0.368301	8.12336	0.562288	OIS	1
	61	2757	0.379922	47.0627	5.96347	OIS	1
	62	1975	0.417987	84.7438	0.907817	OIS	1
	63	1062	0.407191	41.5885	0.855176	OIS	1
	64	3239	0.38484	54.7262	9.6029	OIS	1
	65	1630	0.281058	23.1301	3.08864	OIS	1
	66	2064	0.437243	90.985	0.573495	OIS	1
	67	1821	0.418522	21.0264	1.38084	OIS	1
	68	3156	0.418946	33.539	8.59755	OIS	1
	69	2075	0.344157	11.4916	0.638748	OIS	1
	70	2371	0.368472	65.6019	4.94653	OIS	1
	71	1764	0.437601	88.3611	3.41322	OIS	1
	72	2727	0.440841	28.7583	2.22197	OIS	1
	73	3280	0.422959	36.332	1.042	OIS	1
	74	2492	0.455183	30.3134	4.03117	OIS	1
	75	2325	0.421849	15.0817	4.81659	OIS	1
	76	2854	0.331261	21.3192	4.34968	OIS	1
	77	1834	0.31845	29.2017	0.739618	OIS	1
	78	1846	0.313314	18.3597	3.58777	OIS	1
	79	2555	0.437025	68.6755	2.33362	OIS	1
	80	2549	0.382064	4.2193	0.586096	OIS	1
	81	2544	0.515654	46.1179	2.95996	OIS	1
	82	3469	0.428042	60.4338	3.62395	OIS	1
	83	2368	0.42843	47.337	7.92859	OIS	1
	84	2471	0.435722	94.0478	0.565032	OIS	1
	85	2045	0.478405	86.4509	2.48402	OIS	1
	86	1894	0.288907	24.5913	1.60434	OIS	1
	87	2213	0.3872	14.0728	1.31797	OIS	1
	88	2373	0.259261	20.7295	6.18099	OIS	1
	89	2801	0.412983	54.4431	0.757973	OIS	1
	90	1698	0.40721	32.4022	8.25074	OIS	1
	91	3082	0.342627	35.023	7.38385	OIS	1
	92	2103	0.316389	32.2097	0.701082	OIS	1
	93	2892	0.342583	19.0851	5.47763	OIS	1
	94	1996	0.43875	55.6022	1.38541	OIS	1
	95	2709	0.379252	59.2193	2.35397	OIS	1
	96	1810	0.361041	13.2525	0.718126	OIS	1
	97	1271	0.433427	88.2431	10.528	OIS	1
	98	4151	0.502436	15.9858	3.21026	OIS	1
	99	1532	0.559278	53.4106	6.33145	OIS	1
	100	3523	0.393271	38.8893	2.65821	OIS	1
	101	1604	0.318874	32.5062	1.60278	OIS	1
	102	2272	0.332708	29.0968	0.95736	OIS	1
	103	1812	0.441567	61.1319	0.91178	OIS	1
	104	2393	0.305255	19.7802	0.659991	OIS	1
	105	2228	0.413398	52.9731	5.19223	OIS	1
	106	2579	0.307767	22.7266	0.422594	OIS	1
	107	2722	0.404307	35.137	12.428	OIS	1
	108	3444	0.500417	24.9901	0.527798	OIS	1
	109	2122	0.37796	13.8266	0.528747	OIS	1
	110	1899	0.32787	22.356	1.94761	OIS	1
	111	2382	0.457419	72.4878	0.46285	OIS	1
	112	1782	0.311206	83.5387	3.88934	OIS	1
	113	3724	0.491155	59.4882	5.70388	OIS	1
	114	1742	0.323068	22.3134	0.529211	OIS	1
	115	2769	0.302824	26.32	0.486614	OIS	1
	116	2254	0.358869	15.7343	2.11168	OIS	1
	117	2649	0.305994	21.4949	6.45747	OIS	1
	118	1830	0.332904	10.9448	1.12279	OIS	1
	119	2634	0.362688	8.33144	0.485215	OIS	1
	120	1514	0.272395	34.9822	1.86634	OIS	1
	121	2309	0.394905	34.7012	9.56749	OIS	1
	122	2617	0.371181	30.6718	4.78062	OIS	1
	123	1771	0.313861	28.45	1.31776	OIS	1
	124	2228	0.320315	50.9556	5.13122	OIS	1
	125	1590	0.270631	60.9101	3.96706	OIS	1
	126	2040	0.348561	22.9745	0.469145	OIS	1
	127	1599	0.366608	28.1976	4.39384	OIS	1
	128	3532	0.335644	46.1285	0.676457	OIS	1
	129	4338	0.523543	45.604	1.36854	OIS	1
	130	1467	0.381539	75.0579	4.83532	OIS	1
	131	2008	0.369392	30.7201	0.570166	OIS	1
	132	2418	0.382989	34.2117	4.85054	OIS	1
	133	2421	0.355703	15.7935	3.83184	OIS	1
	134	1970	0.331783	19.9081	0.666311	OIS	1
	135	2357	0.398962	40.5528	2.09626	OIS	1
	136	2827	0.38249	72.4563	10.2658	OIS	1
	137	1976	0.354352	73.498	1.80326	OIS	1
	138	2644	0.414461	25.2765	2.83045	OIS	1
	139	2451	0.468306	17.7891	0.562826	OIS	1
	140	3436	0.434324	29.1566	4.05863	OIS	1
	141	1776	0.365994	24.1509	1.99937	OIS	1
	142	3005	0.37103	63.3697	2.45181	OIS	1
	143	1973	0.302776	17.5124	0.551557	OIS	1
	144	2812	0.511939	59.452	1.03382	OIS	1
	145	1680	0.366964	45.6857	4.25501	OIS	1
	146	3932	0.341027	17.5664	4.83605	OIS	1
	147	1867	0.354263	4.93519	0.592633	OIS	1
	148	3019	0.354971	14.8602	7.4702	OIS	1
	149	1627	0.364084	17.217	0.775389	OIS	1
	150	1823	0.4106	44.2474	0.665025	OIS	1
	151	3104	0.421113	36.8814	2.13157	OIS	1
	152	1825	0.32448	49.789	6.31648	OIS	1
	153	2066	0.35051	66.8756	0.697581	OIS	1
	154	1764	0.295645	12.2971	1.07469	OIS	1
	155	1407	0.286399	22.8294	0.490532	OIS	1
	156	1980	0.346814	60.9551	0.536736	OIS	1
	157	5087	0.352162	33.5382	5.71642	OIS	1
	158	1899	0.40335	73.8483	6.73757	OIS	1
	159	2513	0.352458	27.2209	2.61096	OIS	1
	160	1878	0.313054	40.0447	1.40271	OIS	1
	161	2221	0.348181	17.3264	3.03921	OIS	1
	162	1751	0.351642	27.4911	2.91321	OIS	1
	163	2219	0.290386	36.7512	2.55796	OIS	1
	164	2237	0.438245	16.3429	4.3402	OIS	1
	165	2020	0.409142	16.846	1.04929	OIS	1
	166	2821	0.322102	50.8976	1.69753	OIS	1
	167	3252	0.369078	27.262	5.86522	OIS	1
	168	1871	0.282549	19.7953	0.548887	OIS	1
	169	1985	0.397435	48.9315	5.47536	OIS	1
	170	3406	0.382114	35.8426	9.03288	OIS	1
	171	2439	0.342023	18.4461	5.68203	OIS	1
	172	2006	0.377052	58.4895	1.93048	OIS	1
	173	1174	0.333488	61.9566	5.32695	OIS	1
	174	2156	0.439916	36.4573	2.61928	OIS	1
	175	2418	0.324593	15.3983	2.88225	OIS	1
	176	4728	0.540192	17.536	4.79547	OIS	1
	177	2157	0.399357	26.2253	2.19607	OIS	1
	178	5566	0.565269	110.661	2.58166	OIS	1
	179	2452	0.231364	16.6493	2.14666	OIS	1
	180	4194	0.467449	38.6125	2.82175	OIS	1
	181	1897	0.393483	18.6584	1.16739	OIS	1
	182	2215	0.447742	13.2248	1.63636	OIS	1
	183	2082	0.312971	47.4918	2.0905	OIS	1
	184	2138	0.372428	43.6431	2.49723	OIS	1
	185	2735	0.514918	45.4969	1.11293	OIS	1
	186	2432	0.352719	24.6164	4.09585	OIS	1
	187	4320	0.458419	29.9743	0.496539	OIS	1
	188	2430	0.338694	59.0428	4.91888	OIS	1
	189	2730	0.372884	37.0018	10.7466	OIS	1
	190	1679	0.266911	20.7749	3.26888	OIS	1
	191	1917	0.31923	30.4262	0.613494	OIS	1
	192	1840	0.351589	71.3076	0.905979	OIS	1
	193	2333	0.291491	25.9121	2.1853	OIS	1
	194	1224	0.402061	45.1021	0.66219	OIS	1
	195	3765	0.480479	54.8035	4.86858	OIS	1
	196	2756	0.279065	13.77	1.59413	OIS	1
	197	2690	0.454581	86.9134	11.5645	OIS	1
	198	1585	0.333415	50.6587	4.73849	OIS	1
	199	2014	0.376296	37.779	3.12881	OIS	1
	200	1825	0.28788	16.2121	0.862551	OIS	1
	201	2980	0.358815	44.0728	6.02643	OIS	1
	202	2589	0.302546	14.8073	5.78458	OIS	1
	203	2113	0.339304	18.9905	1.27165	OIS	1
	204	1439	0.265314	10.9826	0.664363	OIS	1
	205	1918	0.377417	12.8754	3.20334	OIS	1
	206	1885	0.350465	46.4631	1.35883	OIS	1
	207	1978	0.425048	40.3332	2.40266	OIS	1
	208	2276	0.464127	32.9556	2.54791	OIS	1
	209	6669	0.337187	26.885	3.8117	OIS	1
	210	1583	0.31639	17.0708	4.66779	OIS	1
	211	2163	0.426674	35.4609	12.6385	OIS	1
	212	1640	0.392071	16.9762	0.603903	OIS	1
	213	4180	0.384444	43.6823	1.04713	OIS	1
	214	1420	0.268251	15.0718	3.45052	OIS	1
	215	2231	0.435484	68.6688	7.14531	OIS	1
	216	2494	0.438241	57.2314	6.27959	OIS	1
	217	2035	0.376188	50.6197	7.05003	OIS	1
	218	1575	0.339686	28.9181	1.50636	OIS	1
	219	1796	0.260447	12.8213	1.93866	OIS	1
	220	2582	0.376578	74.9667	12.1451	OIS	1
	221	1542	0.358812	36.8482	2.46089	OIS	1
	222	1873	0.360591	47.5109	2.62018	OIS	1
	223	1984	0.285956	18.4012	0.514087	OIS	1
	224	1990	0.363371	31.4241	1.48532	OIS	1
	225	1508	0.316025	20.7653	5.1952	OIS	1
	226	1518	0.35676	32.7951	4.97207	OIS	1
	227	1727	0.367592	3.40591	0.725446	OIS	1
	228	1574	0.283273	46.3977	8.95197	OIS	1
	229	2611	0.35976	48.1467	4.50493	OIS	1
	230	1843	0.409708	41.2523	4.90066	OIS	1
	231	1903	0.308385	32.784	2.84774	OIS	1
	232	3114	0.406881	78.9069	1.09338	OIS	1
	233	5585	0.391189	48.7726	8.51725	OIS	1
	234	2687	0.391814	38.8917	2.32795	OIS	1
	235	1912	0.362478	60.3975	8.46453	OIS	1
	236	3904	0.323606	14.8081	4.53328	OIS	1
	237	3798	0.401456	31.2538	0.614638	OIS	1
	238	2128	0.533691	30.3783	12.2285	OIS	1
	239	2080	0.531725	99.5404	3.35606	OIS	1
	240	2314	0.323765	3.83751	1.12252	OIS	1
	241	1434	0.38748	17.3821	2.35317	OIS	1
	242	1548	0.350759	26.1589	4.68209	OIS	1
	243	2305	0.428341	33.0694	4.32633	OIS	1
	244	2936	0.479881	43.1645	9.9866	OIS	1
	245	1920	0.392366	15.9615	1.2545	OIS	1
	246	2269	0.367034	13.9784	0.735298	OIS	1
	247	2291	0.328582	15.1187	0.743536	OIS	1
	248	1438	0.413649	92.0063	12.5207	OIS	1
	249	2877	0.379049	46.9159	2.34887	OIS	1
	250	2713	0.331102	20.8091	2.2309	OIS	1
	251	2198	0.351118	29.7534	4.2492	OIS	1
	252	2700	0.374287	21.9756	0.896595	OIS	1
	253	2213	0.367852	58.1184	4.70037	OIS	1
	254	2948	0.321649	15.4573	2.71475	OIS	1
	255	2964	0.500641	88.6285	4.66414	OIS	1
	256	1850	0.490217	80.727	3.77403	OIS	1
	257	2022	0.420997	83.0361	13.18	OIS	1
	258	2781	0.295484	35.1881	9.33556	OIS	1
	259	2292	0.35513	76.4197	1.97417	OIS	1
	260	1686	0.310498	21.4353	0.660726	OIS	1
	261	2441	0.540059	35.6608	2.09542	OIS	1
	262	2201	0.496796	59.8532	4.72325	OIS	1
	263	2168	0.555996	51.155	6.50078	OIS	1
	264	1874	0.400768	17.1243	2.75332	OIS	1
	265	2348	0.339845	34.8599	1.06561	OIS	1
	266	2260	0.440815	48.1305	0.556284	OIS	1
	267	2059	0.319207	24.2108	0.752294	OIS	1
	268	2011	0.50301	37.1596	9.69566	OIS	1
	269	1750	0.366094	22.5057	1.21781	OIS	1
	270	2019	0.367344	18.5968	0.584408	OIS	1
	271	1708	0.395954	22.8443	2.6639	OIS	1
	272	1786	0.367699	54.5297	6.67996	OIS	1
	273	1916	0.39197	50.4984	8.09491	OIS	1
	274	2435	0.32942	41.4538	7.30029	OIS	1
	275	2572	0.388835	24.306	0.575284	OIS	1
	276	2060	0.356823	34.7617	6.64189	OIS	1
	277	1861	0.524402	51.7657	0.914016	OIS	1
	278	2079	0.353053	70.9019	4.1121	OIS	1
	279	2305	0.447625	66.9488	5.6448	OIS	1
	280	2367	0.42966	59.79	5.09208	OIS	1
	281	3542	0.435938	83.4912	1.49231	OIS	1
	282	1741	0.365407	87.7358	2.40223	OIS	1
	283	4597	0.496328	31.7655	4.46211	OIS	1
	284	2304	0.371308	20.9023	0.668379	OIS	1
	285	1768	0.377621	83.0848	2.038	OIS	1
	286	2911	0.330943	21.215	3.96075	OIS	1
	287	1797	0.392736	6.24652	0.516981	OIS	1
	288	2705	0.324507	14.0898	1.17736	OIS	1
	289	1634	0.482268	62.8439	4.96981	OIS	1
	290	2132	0.330472	19.363	0.730847	OIS	1
	291	4321	0.401794	52.5117	5.81662	OIS	1
	292	2963	0.363041	28.5562	3.04695	OIS	1
	293	1264	0.284733	27.4066	6.43863	OIS	1
	294	2322	0.529783	66.8695	1.54344	OIS	1
	295	1567	0.367999	63.0587	1.38172	OIS	1
	296	3250	0.51701	26.9237	1.44029	OIS	1
	297	1900	0.458009	32.4742	4.13818	OIS	1
	298	1545	0.313071	36.4816	3.68529	OIS	1
	299	2795	0.444893	38.7267	7.8863	OIS	1
	300	2330	0.364321	35.3768	10.0052	OIS	1
	301	3310	0.450617	60.8647	6.21572	OIS	1
	302	1965	0.431012	32.5069	5.80886	OIS	1
	303	1903	0.419174	74.8665	0.641258	OIS	1
	304	2635	0.575517	39.4433	8.37682	OIS	1
	305	2376	0.43394	48.5774	6.86744	OIS	1
	306	3672	0.42948	34.7337	1.68362	OIS	1
	307	1876	0.302144	34.3385	0.792166	OIS	1
	308	1788	0.377684	59.9049	1.51909	OIS	1
	309	3181	0.326385	13.5712	14.2049	OIS	1
	310	3622	0.384532	54.5251	4.5712	OIS	1
	311	1703	0.385755	12.0711	0.500768	OIS	1
	312	1370	0.372507	77.4504	2.83725	OIS	1
	313	2774	0.443144	49.5303	4.1689	OIS	1
	314	2609	0.366766	20.4584	0.502389	OIS	1
	315	2410	0.426238	28.0983	11.9522	OIS	1
	316	2473	0.427307	31.2669	2.39889	OIS	1
	317	1718	0.310327	5.77998	0.512358	OIS	1
	318	2822	0.437851	68.7619	13.5684	OIS	1
	319	3184	0.331546	62.9036	7.53565	OIS	1
	320	2803	0.395751	33.5237	1.7748	OIS	1
	321	1518	0.323413	15.2648	1.87505	OIS	1
	322	1759	0.421074	78.5043	9.44193	OIS	1
	323	2022	0.314698	11.7666	1.74475	OIS	1
	324	2737	0.261684	21.4041	0.841662	OIS	1
	325	1775	0.320859	28.667	1.28062	OIS	1
	326	1577	0.293518	45.0983	3.01932	OIS	1
	327	2268	0.307506	24.9903	4.74342	OIS	1
	328	2424	0.313568	19.9068	0.732832	OIS	1
	329	1879	0.295894	52.5008	3.63609	OIS	1
	330	2609	0.338002	39.8467	1.11986	OIS	1
	331	2352	0.378622	62.1237	8.90247	OIS	1
	332	2623	0.316781	22.7991	4.89758	OIS	1
	333	2414	0.391013	78.6814	6.19589	OIS	1
	334	4544	0.236933	19.7724	3.26293	OIS	1
	335	1984	0.328513	81.2888	1.57735	OIS	1
	336	1097	0.339102	35.6098	4.90396	OIS	1
	337	3533	0.316402	33.4294	11.6243	OIS	1
	338	2853	0.275876	17.9334	7.57167	OIS	1
	339	1697	0.357837	89.0519	3.51514	OIS	1
	340	2107	0.589999	48.3659	0.929593	OIS	1
	341	2097	0.287759	26.3772	2.56484	OIS	1
	342	3228	0.390632	42.4616	6.76299	OIS	1
	343	1999	0.402825	47.5258	6.98714	OIS	1
	344	1603	0.34775	28.7386	6.49233	OIS	1
	345	4183	0.391933	53.831	1.03966	OIS	1
	346	2027	0.308802	35.6073	1.76957	OIS	1
	347	1705	0.494737	76.8704	6.8403	OIS	1
	348	2386	0.480253	41.7787	12.2319	OIS	1
	349	3053	0.408618	63.9708	2.26081	OIS	1
	350	4377	0.437235	59.0016	5.43983	OIS	1
	351	905	0.408402	4.48398	0.982225	OIS	1
	352	2598	0.382697	24.234	1.66331	OIS	1
	353	3069	0.524565	104.949	5.99675	OIS	1
	354	2309	0.255365	22.3322	0.69596	OIS	1
	355	2870	0.300858	26.3833	1.51187	OIS	1
	356	2032	0.488874	79.3524	11.9391	OIS	1
	357	838	0.589727	4.36038	3.16105	OIS	1
	358	2696	0.406024	57.5364	10.7625	OIS	1
	359	2342	0.415178	67.2528	6.4703	OIS	1
	360	2486	0.352578	56.9063	6.90629	OIS	1
	361	2907	0.362197	43.7716	8.14425	OIS	1
	362	2723	0.276804	28.0764	3.3587	OIS	1
	363	2433	0.335982	72.0921	3.51789	OIS	1
	364	1795	0.365249	39.5365	4.26611	OIS	1
	365	2545	0.449988	36.4039	5.54836	OIS	1
	366	2462	0.41735	20.3595	2.75676	OIS	1
	367	1970	0.395849	71.3914	8.22625	OIS	1
	368	5447	0.540606	74.6938	9.79917	OIS	1
	369	2698	0.556883	54.6898	3.1355	OIS	1
	370	1896	0.560696	84.3676	5.09757	OIS	1
	371	1842	0.411479	43.3078	1.28608	OIS	1
	372	1752	0.347094	96.3676	2.55206	OIS	1
	373	3236	0.343215	42.1446	3.50171	OIS	1
	374	1201	0.447727	25.025	6.65957	OIS	1
	375	2504	0.375956	52.3622	0.53553	OIS	1
	376	1963	0.319213	17.8813	2.44144	OIS	1
	377	2147	0.452675	65.6619	10.5502	OIS	1
	378	1863	0.417431	65.591	2.34626	OIS	1
	379	2254	0.403546	79.98	3.41452	OIS	1
	380	2466	0.451155	53.8771	3.19408	OIS	1
	381	1914	0.405074	74.6285	2.53006	OIS	1
	382	5088	0.500563	50.27	7.96815	OIS	1
	383	2462	0.375897	24.9452	3.28622	OIS	1
	384	2387	0.384759	45.9749	2.86073	OIS	1
	385	3730	0.329992	68.3158	5.44815	OIS	1
	386	1359	0.371665	17.6093	2.0759	OIS	1
	387	1986	0.445045	94.7925	5.27832	OIS	1
	388	2781	0.425832	19.5444	2.34929	OIS	1
	389	2290	0.356725	33.2083	4.58478	OIS	1
	390	2172	0.43073	74.3333	5.28869	OIS	1
	391	2231	0.336667	46.45	1.1817	OIS	1
	392	2398	0.46715	45.7406	5.52217	OIS	1
	393	2646	0.375872	29.003	2.2308	OIS	1
	394	2551	0.295089	18.4892	0.737595	OIS	1
	395	2141	0.342312	57.5502	3.87072	OIS	1
	396	1658	0.385299	45.8788	3.11806	OIS	1
	397	2563	0.307375	20.3816	1.30123	OIS	1
	398	1491	0.43378	80.7565	2.60123	OIS	1
	399	1359	0.351026	18.8035	0.976787	OIS	1
	400	1665	0.382897	58.5045	11.816	OIS	1
	401	1256	0.363425	37.074	4.16998	OIS	1
	402	2845	0.286309	25.5824	9.05379	OIS	1
	403	1466	0.426571	40.7626	0.564268	OIS	1
	404	1856	0.320191	19.0065	5.04959	OIS	1
	405	1329	0.315514	58.8992	13.4696	OIS	1
	406	2082	0.434805	82.9164	1.85922	OIS	1
	407	3739	0.359056	44.8379	10.1981	OIS	1
	408	2453	0.30449	33.2144	1.27799	OIS	1
	409	1804	0.358802	55.6025	1.22996	OIS	1
	410	2314	0.311782	24.0285	2.76298	OIS	1
	411	2414	0.560254	51.0091	0.722746	OIS	1
	412	2161	0.357597	19.4308	3.17789	OIS	1
	413	1916	0.350156	28.0428	0.66737	OIS	1
	414	2402	0.32479	21.0167	2.22971	OIS	1
	415	2457	0.326742	30.9516	0.974549	OIS	1
	416	1706	0.318817	18.3669	2.91781	OIS	1
	417	2364	0.425055	8.00085	4.49884	OIS	1
	418	2400	0.303588	49.1037	2.2009	OIS	1
	419	2000	0.359252	24.653	5.19677	OIS	1
	420	1879	0.314167	25.1703	8.04776	OIS	1
	421	2345	0.429115	72.2537	4.47926	OIS	1
	422	1412	0.334193	25.2025	2.4411	OIS	1
	423	1339	0.307949	16.0254	0.868528	OIS	1
	424	2765	0.291537	42.464	1.0573	OIS	1
	425	1562	0.361619	51.306	2.9816	OIS	1
	426	4605	0.374138	23.0143	3.93394	OIS	1
	427	1064	0.499291	33.4539	0.997123	OIS	1
	428	1925	0.343636	58.0171	1.19975	OIS	1
	429	3450	0.519145	33.2617	1.18608	OIS	1
	430	5805	0.595195	119.975	2.08227	OIS	1
	431	3146	0.41534	40.9415	11.1402	OIS	1
	432	1372	0.490978	133.842	2.27916	OIS	1
	433	2008	0.338736	32.1653	3.17014	OIS	1
	434	1279	0.526353	31.6755	4.16087	OIS	1
	435	2527	0.335269	49.1033	5.90935	OIS	1
	436	2460	0.463181	64.7955	1.36914	OIS	1
	437	2151	0.298692	23.7527	2.06396	OIS	1
	438	2797	0.445244	28.3661	3.57425	OIS	1
	439	3822	0.411957	93.4024	7.32117	OIS	1
	440	1709	0.340281	41.2545	1.00869	OIS	1
	441	1507	0.342733	23.0445	0.74011	OIS	1
	442	3609	0.338033	75.8917	9.94772	OIS	1
	443	2058	0.317205	20.794	1.20374	OIS	1
	444	1047	0.478869	52.2732	2.29101	OIS	1
	445	2177	0.429813	81.4093	0.713822	OIS	1
	446	3165	0.451296	43.2585	7.55995	OIS	1
	447	2482	0.469901	63.9275	8.3402	OIS	1
	448	3328	0.436036	50.2115	1.57599	OIS	1
	449	1426	0.364444	23.6459	2.62478	OIS	1
	450	1643	0.321652	19.9848	0.747512	OIS	1
	451	2342	0.347767	39.8578	0.53719	OIS	1
	452	1341	0.337592	27.1499	0.771429	OIS	1
	453	4721	0.457466	17.4544	0.745473	OIS	1
	454	3112	0.35657	9.10765	0.776977	OIS	1
	455	2544	0.534888	47.1883	1.99126	OIS	1
	456	2023	0.368288	49.8077	5.64098	OIS	1
	457	2017	0.404767	49.9137	6.1145	OIS	1
	458	2409	0.324353	57.1279	14.8523	OIS	1
	459	1833	0.377541	17.826	0.734545	OIS	1
	460	1070	0.406923	81.6243	1.85671	OIS	1
	461	2032	0.449449	114.331	1.92758	OIS	1
	462	2817	0.365697	55.1668	5.24431	OIS	1
	463	2920	0.434346	162.163	2.33003	OIS	1
	464	2346	0.377442	16.3312	1.98313	OIS	1
	465	5259	0.519094	61.5703	4.94488	OIS	1
	466	2968	0.567969	53.0593	1.89742	OIS	1
	467	2184	0.34303	44.0128	0.57159	OIS	1
	468	2619	0.3037	15.5101	1.90064	OIS	1
	469	1506	0.375883	56.0332	1.78486	OIS	1
	470	5178	0.474927	71.4656	4.37152	OIS	1
	471	1552	0.317931	45.3853	1.28271	OIS	1
	472	1879	0.372762	28.2448	6.71157	OIS	1
	473	2122	0.359668	5.43544	2.8298	OIS	1
	474	1267	0.354942	20.5004	5.24556	OIS	1
	475	3157	0.316848	43.0174	10.143	OIS	1
	476	2636	0.376986	78.9188	2.89938	OIS	1
	477	1337	0.366561	56.3418	0.952662	OIS	1
	478	3063	0.454912	21.4802	4.51743	OIS	1
	479	2812	0.380553	27.2902	2.40639	OIS	1
	480	2345	0.364655	39.7928	10.1611	OIS	1
	481	1788	0.299299	31.2226	8.63519	OIS	1
	482	2305	0.339202	26.3289	9.56133	OIS	1
	483	1292	0.48043	74.0844	9.06757	OIS	1
	484	2652	0.369558	14.4272	5.92385	OIS	1
	485	2436	0.378774	18.8715	2.58672	OIS	1
	486	2368	0.322005	33.0224	4.48256	OIS	1
	487	2179	0.477462	72.084	1.93742	OIS	1
	488	2755	0.318846	64.0294	7.22509	OIS	1
	489	2215	0.294502	19.8072	1.35268	OIS	1
	490	2378	0.27723	29.7607	1.46902	OIS	1
	491	2610	0.36514	18.277	1.89769	OIS	1
	492	2739	0.354194	13.1435	4.0031	OIS	1
	493	2497	0.301398	35.0929	1.44397	OIS	1
	494	2390	0.472185	93.6954	11.6635	OIS	1
	495	1428	0.364135	22.9454	1.11377	OIS	1
	496	3495	0.294463	45.0727	1.65013	OIS	1
	497	2007	0.437346	91.9965	6.65494	OIS	1
	498	1547	0.360083	67.6897	3.38281	OIS	1
	499	1376	0.311998	36.0436	3.91848	OIS	1
	500	1779	0.377702	25.0641	2.92949	OIS	1
	501	3290	0.301698	53.1979	1.85387	OIS	1
	502	2551	0.427977	86.1325	11.0157	OIS	1
	503	2353	0.303962	25.717	2.33267	OIS	1
	504	2165	0.352732	94.2716	1.67225	OIS	1
	505	1697	0.279233	21.231	1.97074	OIS	1
	506	2144	0.387719	85.3167	3.90024	OIS	1
	507	3763	0.398795	67.6782	2.99864	OIS	1
	508	2271	0.415235	59.5178	9.69236	OIS	1
	509	1614	0.558065	35.5657	0.914503	OIS	1
	510	2242	0.448873	60.8559	6.77693	OIS	1
	511	2323	0.390943	12.9785	1.37398	OIS	1
	512	2550	0.473262	80.8443	0.978568	OIS	1
	513	2719	0.378109	26.1217	2.31431	OIS	1
	514	2378	0.315668	15.3949	8.24225	OIS	1
	515	1616	0.419129	25.5204	6.81383	OIS	1
	516	1737	0.326672	74.2976	1.0894	OIS	1
	517	861	0.402923	26.6713	6.58476	OIS	1
	518	1957	0.387662	32.9489	3.86922	OIS	1
	519	2415	0.350189	105.885	2.90587	OIS	1
	520	1280	0.348185	46.1109	1.40302	OIS	1
	521	2001	0.373277	81.8716	0.559592	OIS	1
	522	2489	0.304126	17.3704	1.3596	OIS	1
	523	2191	0.365042	28.9717	5.38113	OIS	1
	524	1874	0.306378	30.7673	1.74391	OIS	1
	525	1990	0.397215	38.6407	1.60132	OIS	1
	526	1760	0.404214	18.4892	0.983125	OIS	1
	527	2980	0.447537	55.4248	0.902276	OIS	1
	528	3442	0.414845	49.3646	6.67421	OIS	1
	529	5011	0.545768	93.7845	5.49868	OIS	1
	530	1004	0.539327	6.19024	1.47876	OIS	1
	531	2261	0.416134	68.2689	10.4084	OIS	1
	532	1811	0.400268	35.7885	0.694163	OIS	1
	533	1517	0.346097	44.4245	0.828925	OIS	1
	534	1129	0.401762	9.38884	1.9388	OIS	1
	535	2484	0.386177	24.961	1.51356	OIS	1
	536	3632	0.407853	43.427	1.43291	OIS	1
	537	2981	0.369735	37.0077	5.13782	OIS	1
	538	3818	0.455089	30.49	3.85555	OIS	1
	539	3072	0.45533	76.7389	2.1743	OIS	1
	540	2755	0.37905	43.3289	3.14884	OIS	1
	541	2312	0.313498	36.1051	0.827879	OIS	1
	542	2912	0.348438	12.2857	0.735673	OIS	1
	543	3283	0.421711	41.6966	12.3914	OIS	1
	544	2482	0.368484	44.724	1.44582	OIS	1
	545	4624	0.670343	46.699	3.53877	OIS	1
	546	2371	0.332609	73.008	9.73005	OIS	1
	547	3374	0.566056	54.6559	2.16226	OIS	1
	548	2909	0.373992	77.0818	1.68767	OIS	1
	549	2111	0.526532	67.6262	0.673142	OIS	1
	550	1626	0.411472	30.0941	2.96912	OIS	1
	551	2657	0.416265	59.9402	8.83935	OIS	1
	552	1861	0.452149	19.8549	2.73187	OIS	1
	553	1734	0.350316	29.7076	1.48861	OIS	1
	554	2153	0.432813	109.035	20.2656	OIS	1
	555	1649	0.460968	34.581	7.51265	OIS	1
	556	2488	0.298701	17.1431	4.52427	OIS	1
	557	2324	0.466818	46.8442	3.80078	OIS	1
	558	2983	0.60306	100.133	1.77454	OIS	1
	559	1518	0.340963	24.4381	1.23277	OIS	1
	560	1956	0.404853	35.7791	3.47238	OIS	1
	561	2590	0.575608	41.5734	4.92873	OIS	1
	562	2546	0.412441	87.9501	5.26399	OIS	1
	563	1578	0.358308	28.1901	0.82249	OIS	1
	564	5103	0.430187	20.2379	2.63211	OIS	1
	565	2792	0.524201	73.1662	14.5721	OIS	1
	566	3040	0.346888	62.7786	3.24458	OIS	1
	567	846	0.411143	26.6005	2.71671	OIS	1
	1	1859	0.477867	102.65	5.97605	OIS	2
	2	2297	0.457134	4.99869	1.48266	OIS	2
	3	1629	0.653902	69.3898	5.65417	OIS	2
	4	1599	0.468719	56.7205	1.36674	OIS	2
	5	1927	0.604343	116.413	4.94688	OIS	2
	6	2594	0.574863	61.8759	6.68351	OIS	2
	7	1539	0.386542	9.21767	0.6042	OIS	2
	8	1560	0.50079	46.2737	3.04431	OIS	2
	9	2165	0.444622	71.6794	3.16453	OIS	2
	10	1291	0.474151	47.275	1.53068	OIS	2
	11	1690	0.52768	57.9402	2.51393	OIS	2
	12	2196	0.525384	79.4536	7.23626	OIS	2
	13	1585	0.379803	5.31546	1.41934	OIS	2
	14	2198	0.452201	100.687	2.39388	OIS	2
	15	2357	0.379411	3.9563	3.06506	OIS	2
	16	2002	0.309794	2.54396	2.6559	OIS	2
	17	1874	0.389829	49.4536	1.72581	OIS	2
	18	2024	0.374443	62.5089	5.14288	OIS	2
	19	2296	0.658718	67.2931	4.20031	OIS	2
	20	2413	0.51844	46.8036	3.44418	OIS	2
	21	3053	0.459517	78.3822	7.38701	OIS	2
	22	1832	0.347651	1.4345	0.887326	OIS	2
	23	1820	0.534814	104.191	8.35952	OIS	2
	24	1584	0.398594	74.1023	4.32811	OIS	2
	25	2225	0.617666	39.449	13.6401	OIS	2
	26	1120	0.559864	10.8562	0.599705	OIS	2
	27	1178	0.401883	104.601	12.4704	OIS	2
	28	1931	0.39454	23.898	6.27203	OIS	2
	29	3219	0.494762	47.9692	6.13627	OIS	2
	30	3732	0.516243	36.4775	3.12801	OIS	2
	31	2139	0.401483	37.2585	6.5875	OIS	2
	32	2323	0.353875	3.82953	0.387853	OIS	2
	33	2749	0.447405	43.4151	7.94836	OIS	2
	34	3430	0.564876	29.0662	1.32575	OIS	2
	35	2698	0.53462	62.6612	1.69251	OIS	2
	36	2769	0.515446	50.3185	5.86372	OIS	2
	37	2204	0.435977	98.9986	6.36158	OIS	2
	38	2053	0.497274	42.2528	4.31265	OIS	2
	39	1922	0.410302	5.9641	2.05693	OIS	2
	40	1036	0.411989	60.9517	2.49206	OIS	2
	41	1665	0.59153	66.421	0.667986	OIS	2
	42	2145	0.589119	62.276	1.20914	OIS	2
	43	1924	0.511436	55.8633	2.71315	OIS	2
	44	2944	0.325335	1.56997	10.0535	OIS	2
	45	3370	0.608214	52.4772	4.41024	OIS	2
	46	1955	0.313794	2.73606	0.896034	OIS	2
	47	2439	0.496558	88.9225	4.82829	OIS	2
	48	1402	0.497467	46.2981	13.2585	OIS	2
	49	2194	0.681148	48.2912	3.73162	OIS	2
	50	2461	0.509456	70.9655	5.46794	OIS	2
	51	1890	0.465755	64.5423	4.85213	OIS	2
	52	1859	0.409467	6.93276	3.0875	OIS	2
	53	2597	0.416615	6.33808	7.33821	OIS	2
	54	2408	0.340947	30.6669	6.18525	OIS	2
	55	2402	0.412192	58.6973	9.93297	OIS	2
	56	3199	0.565176	48.286	2.53816	OIS	2
	57	3635	0.45803	85.0195	8.14878	OIS	2
	58	2857	0.629777	48.7004	3.88474	OIS	2
	59	2369	0.80282	58.5133	0.455855	OIS	2
	60	2255	0.481576	40.6519	3.41516	OIS	2
	61	2053	0.391186	51.0706	7.46813	OIS	2
	62	1965	0.412236	14.6443	0.830491	OIS	2
	63	2445	0.596477	29.1804	4.64628	OIS	2
	64	3670	0.40535	78.2801	9.64661	OIS	2
	65	2750	0.386457	76.58	2.65224	OIS	2
	66	1473	0.671209	66.2349	6.77735	OIS	2
	67	1251	0.423453	10.1799	0.500806	OIS	2
	68	2118	0.446761	29.0703	0.72892	OIS	2
	69	2963	0.481431	34.8518	3.96572	OIS	2
	70	1586	0.445119	66.8436	7.1403	OIS	2
	71	3013	0.642019	94.2117	9.82968	OIS	2
	72	2824	0.610625	42.6686	2.64725	OIS	2
	73	3660	0.358258	49.0921	3.49317	OIS	2
	74	4221	0.307995	63.2398	4.02613	OIS	2
	75	1900	0.42657	5.51	1.11312	OIS	2
	76	1638	0.49435	27.5098	0.823935	OIS	2
	77	3521	0.477717	48.9628	2.77915	OIS	2
	78	1815	0.57665	54.3559	12.8942	OIS	2
	79	2198	0.537109	55.7985	4.77297	OIS	2
	80	2362	0.461758	27.1169	5.90802	OIS	2
	81	3409	0.403506	90.7149	7.05299	OIS	2
	82	2537	0.455963	7.88845	2.17228	OIS	2
	83	2126	0.405862	22.8918	1.09353	OIS	2
	84	3136	0.454699	9.47513	3.7795	OIS	2
	85	1932	0.377671	15.5461	2.55405	OIS	2
	86	3330	0.578622	47.9616	3.35428	OIS	2
	87	1945	0.340382	13.053	2.5405	OIS	2
	88	2628	0.705498	64.2683	3.55192	OIS	2
	89	1992	0.596052	107.569	5.14626	OIS	2
	90	1906	0.619493	47.8578	4.82567	OIS	2
	91	2009	0.396873	25.2822	1.01557	OIS	2
	92	1738	0.676539	56.4609	6.95847	OIS	2
	93	2640	0.426833	59.1326	2.47946	OIS	2
	94	2451	0.469013	103.21	7.05746	OIS	2
	95	1923	0.358035	71.1009	4.82104	OIS	2
	96	2303	0.469377	98.2297	4.34314	OIS	2
	97	1808	0.398589	71.8861	6.07274	OIS	2
	98	915	0.436668	122.502	4.86995	OIS	2
	99	2369	0.458832	81.7826	1.39871	OIS	2
	100	2235	0.693322	50.4143	7.06252	OIS	2
	101	1504	0.461288	33.8956	2.219	OIS	2
	102	2122	0.458196	48.0533	1.95469	OIS	2
	103	1922	0.582576	56.7487	3.77261	OIS	2
	104	2215	0.567213	69.9034	2.86638	OIS	2
	105	1562	0.566332	59.8649	6.32206	OIS	2
	106	2119	0.331581	2.80793	0.787149	OIS	2
	107	2183	0.631334	66.2987	3.13722	OIS	2
	108	2203	0.483675	72.8098	0.992145	OIS	2
	109	2717	0.389557	40.8826	6.62637	OIS	2
	110	2211	0.366344	10.8851	4.73213	OIS	2
	111	2764	0.498062	45.3687	4.1036	OIS	2
	112	3530	0.476957	68.9085	6.06092	OIS	2
	113	3792	0.63024	48.9204	3.24862	OIS	2
	114	2886	0.285686	5.8219	1.30513	OIS	2
	115	3570	0.456889	46.4838	4.00769	OIS	2
	116	1589	0.61904	49.9629	7.17014	OIS	2
	117	2024	0.580148	96.5168	1.66608	OIS	2
	118	2997	0.319069	3.03136	2.24818	OIS	2
	119	2245	0.490007	79.0285	3.80608	OIS	2
	120	11655	0.654196	32.1806	3.82595	OIS	2
	121	2388	0.345764	11.2441	0.700928	OIS	2
	122	2066	0.40434	83.4632	2.07771	OIS	2
	123	1772	0.663683	85.3871	1.02029	OIS	2
	124	2320	0.398047	8.50172	2.57549	OIS	2
	125	1282	0.298397	44.188	1.37723	OIS	2
	126	1618	0.348422	68.0321	2.83482	OIS	2
	127	2379	0.739688	84.7516	0.892257	OIS	2
	128	1194	0.388466	57.9757	4.41132	OIS	2
	129	2418	0.451027	71.8821	4.75799	OIS	2
	130	2982	0.526886	91.3917	5.5423	OIS	2
	131	4264	0.448493	46.0779	3.0348	OIS	2
	132	1610	0.401171	26.2621	3.99854	OIS	2
	133	1714	0.509029	70.773	4.17183	OIS	2
	134	1910	0.389906	4.30419	0.912977	OIS	2
	135	1877	0.289576	20.2621	2.03461	OIS	2
	136	1544	0.503249	79.9417	3.5028	OIS	2
	137	1666	0.429536	67.5072	2.01716	OIS	2
	138	3682	0.606024	69.6828	4.95883	OIS	2
	139	2554	0.454269	44.7263	1.00846	OIS	2
	140	2152	0.398556	58.145	7.37527	OIS	2
	141	2517	0.486723	81.0286	2.13917	OIS	2
	142	2605	0.423395	63.99	4.49083	OIS	2
	143	2404	0.602331	33.2309	0.726519	OIS	2
	144	1932	0.710927	66.6175	0.369725	OIS	2
	145	1866	0.25903	9.44373	1.07905	OIS	2
	146	1330	0.37498	4.58496	0.758371	OIS	2
	147	1742	0.802835	48.8203	3.1664	OIS	2
	148	1947	0.406878	32.5198	3.45126	OIS	2
	149	3555	0.602136	43.7904	2.56217	OIS	2
	150	2240	0.553358	62.4138	6.25704	OIS	2
	151	1554	0.437464	104.053	2.10115	OIS	2
	152	3275	0.486263	78.4144	1.35007	OIS	2
	153	3567	0.405604	68.6224	5.4285	OIS	2
	154	1503	0.311159	17.3673	2.51604	OIS	2
	155	1965	0.523099	93.3939	8.85516	OIS	2
	156	2069	0.569065	33.5781	9.65402	OIS	2
	157	2182	0.564904	69.0362	9.24734	OIS	2
	158	1190	0.387666	24.9597	2.82896	OIS	2
	159	2913	0.461194	13.0978	7.93937	OIS	2
	160	2232	0.604508	67.453	0.530462	OIS	2
	161	1683	0.371632	15.3018	1.51505	OIS	2
	162	2598	0.434073	89.4007	5.05473	OIS	2
	163	3142	0.414936	68.6604	9.01042	OIS	2
	164	3024	0.703436	46.8211	2.41994	OIS	2
	165	1312	0.444672	152.152	5.4886	OIS	2
	166	1144	0.498404	104.005	14.7273	OIS	2
	167	2131	0.566953	96.3885	11.0139	OIS	2
	168	2546	0.38823	19.7883	3.22071	OIS	2
	169	2248	0.490796	86.9106	10.9916	OIS	2
	170	1879	0.425994	22.2757	3.57696	OIS	2
	171	2303	0.749842	53.5975	2.28755	OIS	2
	172	2227	0.331532	5.19174	0.59661	OIS	2
	173	2447	0.40194	63.4651	11.2077	OIS	2
	174	2028	0.426365	80.0794	4.78163	OIS	2
	175	2251	0.37592	46.8396	2.44304	OIS	2
	176	2851	0.409192	7.05367	4.90846	OIS	2
	177	2438	0.606009	55.0853	7.19776	OIS	2
	178	5549	0.7732	33.0353	1.63045	OIS	2
	179	1895	0.451743	116.491	2.27403	OIS	2
	180	1477	0.367692	7.85037	2.18153	OIS	2
	181	1106	0.412156	77.953	7.44984	OIS	2
	182	2228	0.404222	52.6306	8.46232	OIS	2
	183	1703	0.3842	58.9718	5.96588	OIS	2
	184	1330	0.434646	74.8481	1.7745	OIS	2
	185	1258	0.366181	9.62639	2.87143	OIS	2
	186	1938	0.367579	4.63055	4.97447	OIS	2
	187	1984	0.467369	27.6739	1.79723	OIS	2
	188	2810	0.394979	42.9263	5.37391	OIS	2
	189	3107	0.511556	29.925	8.2982	OIS	2
	190	2402	0.643856	47.8585	1.10576	OIS	2
	191	4621	0.750262	84.4467	2.74594	OIS	2
	192	1842	0.527415	65.4072	8.13632	OIS	2
	193	4651	0.469836	43.2922	8.04225	OIS	2
	194	3487	0.375269	37.5477	9.04174	OIS	2
	195	2586	0.625789	70.7506	2.58624	OIS	2
	196	3211	0.746524	40.6646	3.21228	OIS	2
	197	1499	0.394804	18.0274	1.54352	OIS	2
	198	1824	0.293299	7.07346	0.302091	OIS	2
	199	2717	0.416801	55.0434	7.64664	OIS	2
	200	2193	0.426945	39.6288	4.13405	OIS	2
	201	3079	0.338993	10.2244	7.24234	OIS	2
	202	2112	0.616739	57.6823	7.2	OIS	2
	203	2407	0.659891	45.1741	0.418139	OIS	2
	204	2254	0.370614	0.904614	2.38798	OIS	2
	205	1813	0.434888	59.925	5.46269	OIS	2
	206	1728	0.369527	22.4306	1.27069	OIS	2
	207	2624	0.758227	37.1768	1.69836	OIS	2
	208	3996	0.738834	70.8544	4.29135	OIS	2
	209	2247	0.483184	112.072	7.4993	OIS	2
	210	3394	0.563392	42.7033	4.78	OIS	2
	211	1942	0.471829	76.2533	8.88284	OIS	2
	212	2356	0.281814	1.16851	0.597871	OIS	2
	213	1192	0.558898	54.3473	5.76918	OIS	2
	214	2364	0.681044	65.3003	1.87909	OIS	2
	215	1229	0.383941	9.9048	8.99361	OIS	2
	216	1411	0.341305	22.7619	0.848077	OIS	2
	217	1786	0.307004	3.29395	2.32455	OIS	2
	218	2751	0.380414	8.60996	2.29359	OIS	2
	219	1934	0.347524	3.65305	1.10124	OIS	2
	220	2427	0.411407	69.1096	3.62682	OIS	2
	221	2346	0.549502	67.5904	4.14961	OIS	2
	222	2262	0.350172	7.00177	0.591771	OIS	2
	223	6125	0.416416	59.5474	8.06687	OIS	2
	224	1600	0.440146	92.365	5.77966	OIS	2
	225	2774	0.353077	5.2938	2.52371	OIS	2
	226	2399	0.350643	1.96999	1.4931	OIS	2
	227	2471	0.875738	55.2367	0.681885	OIS	2
	228	1666	0.519232	77.5156	1.64737	OIS	2
	229	4218	0.637031	70.0275	6.27052	OIS	2
	230	3151	0.379976	62.9016	11.1655	OIS	2
	231	4504	0.441713	30.6594	4.71037	OIS	2
	232	1976	0.443222	49.6513	2.34685	OIS	2
	233	2762	0.462838	56.1973	5.77045	OIS	2
	234	2096	0.538642	50.3726	2.90833	OIS	2
	235	1392	0.35023	18.8305	1.88472	OIS	2
	236	1338	0.406563	23.21	1.0002	OIS	2
	237	1538	0.379817	71.3973	2.64401	OIS	2
	238	2449	0.443322	73.1053	7.62	OIS	2
	239	1919	0.451668	64.9614	9.79055	OIS	2
	240	3001	0.513796	50.4842	4.20141	OIS	2
	241	1299	0.663664	52.7429	2.31426	OIS	2
	242	2254	0.736777	32.5679	1.98756	OIS	2
	243	2938	0.434895	49.3921	2.09168	OIS	2
	244	1931	0.385544	16.1662	4.46893	OIS	2
	245	1406	0.503365	88.6451	7.61844	OIS	2
	246	2757	0.436894	42.6086	6.25605	OIS	2
	247	2269	0.579827	45.2503	3.74038	OIS	2
	248	1883	0.489709	29.0319	0.328615	OIS	2
	249	1502	0.358785	28.1784	5.32811	OIS	2
	250	2154	0.405292	4.49257	0.393285	OIS	2
	251	1255	0.371507	18.4717	2.05141	OIS	2
	252	3148	0.461787	64.9279	3.06256	OIS	2
	253	2216	0.411125	0.848375	0.816071	OIS	2
	254	2914	0.551912	65.5776	6.13393	OIS	2
	255	3110	0.497838	40.3322	4.81186	OIS	2
	256	2652	0.41393	37.471	4.05174	OIS	2
	257	1255	0.53594	81.941	2.2315	OIS	2
	258	1830	0.406104	19.0989	1.56182	OIS	2
	259	2082	0.483747	56.2344	7.83527	OIS	2
	260	3379	0.325394	7.87186	2.35702	OIS	2
	261	1178	0.489258	13.3964	0.558235	OIS	2
	262	5056	0.356693	15.5065	2.96222	OIS	2
	263	1893	0.491503	52.1379	12.5246	OIS	2
	264	2352	0.463724	92.8831	4.13598	OIS	2
	265	1651	0.415835	46.7662	3.871	OIS	2
	266	2276	0.432255	84.9851	10.6267	OIS	2
	267	5016	0.349147	15.0179	3.64256	OIS	2
	268	1707	0.504787	77.4681	2.32928	OIS	2
	269	1775	0.339098	15.3369	2.07105	OIS	2
	270	1686	0.511186	56.3665	6.30405	OIS	2
	271	1292	0.378573	60.7461	0.946592	OIS	2
	272	2035	0.378555	2.47027	0.623147	OIS	2
	273	1576	0.361608	8.57805	2.95885	OIS	2
	274	1830	0.487286	79.8426	7.40324	OIS	2
	275	3527	0.412937	32.9475	4.32609	OIS	2
	276	2166	0.587777	7.42752	2.27103	OIS	2
	277	1830	0.412374	56.1038	2.09468	OIS	2
	278	2129	0.39094	27.4584	2.1403	OIS	2
	279	2288	0.502651	67.8649	12.8938	OIS	2
	280	3012	0.372566	52.2155	3.73831	OIS	2
	281	1499	0.544272	92.932	7.31827	OIS	2
	282	2501	0.360734	0.942423	0.815218	OIS	2
	283	2389	0.394296	10.3278	1.1689	OIS	2
	284	3133	0.603863	59.3907	5.38635	OIS	2
	285	1663	0.372615	93.4317	4.38615	OIS	2
	286	954	0.412658	82.8889	14.1055	OIS	2
	287	2918	0.395838	47.3756	4.03352	OIS	2
	288	2390	0.482261	86.6431	3.85733	OIS	2
	289	2155	0.471674	142.833	6.88042	OIS	2
	290	1084	0.37695	26.6937	4.27659	OIS	2
	291	2485	0.562	50.4294	6.95183	OIS	2
	292	2241	0.387577	69.7233	3.84691	OIS	2
	293	2297	0.659231	36.559	4.89209	OIS	2
	294	2904	0.377586	13.884	5.65432	OIS	2
	295	3020	0.392036	39.0384	7.16115	OIS	2
	296	1242	0.320424	71.6296	6.08602	OIS	2
	297	2702	0.659864	51.1939	1.19995	OIS	2
	298	2259	0.495248	115.271	12.5039	OIS	2
	299	2210	0.412645	84.3145	1.87573	OIS	2
	300	1076	0.462522	1.50558	0.37747	OIS	2
	301	2268	0.478562	6.99427	0.326035	OIS	2
	302	1752	0.50122	52.2106	1.8547	OIS	2
	303	2504	0.465675	57.2871	8.66957	OIS	2
	304	2967	0.398141	29.0971	5.90754	OIS	2
	305	2170	0.701245	60.6175	3.36194	OIS	2
	306	2336	0.418136	13.5672	4.53276	OIS	2
	307	1542	0.323884	5.79248	2.09767	OIS	2
	308	1979	0.640604	45.6731	1.89315	OIS	2
	309	1236	0.338056	40.9482	2.10121	OIS	2
	310	3884	0.39097	63.138	4.36826	OIS	2
	311	2132	0.573895	24.1149	2.10599	OIS	2
	312	3442	0.756499	37.2586	0.606072	OIS	2
	313	1618	0.480117	17.1323	0.823574	OIS	2
	314	1992	0.368322	9.96135	2.07914	OIS	2
	315	1956	0.635844	55.6334	1.69185	OIS	2
	316	2746	0.376546	47.8551	6.60007	OIS	2
	317	1754	0.421434	12.6106	1.23041	OIS	2
	318	1638	0.466106	20.4976	2.53725	OIS	2
	319	5116	0.536931	45.2864	4.84597	OIS	2
	320	1047	0.405002	36.233	10.8198	OIS	2
	321	1624	0.436498	68.1121	9.0301	OIS	2
	322	3271	0.635308	40.3895	4.06692	OIS	2
	323	2720	0.708656	48.4048	5.44352	OIS	2
	324	1817	0.377965	38.7408	1.86223	OIS	2
	325	2641	0.307078	54.0541	2.55017	OIS	2
	326	1867	0.484581	101.576	1.28751	OIS	2
	327	1994	0.503533	4.31946	0.825799	OIS	2
	328	2118	0.361075	8.38432	1.27513	OIS	2
	329	2983	0.481048	68.8354	5.04427	OIS	2
	330	3001	0.760528	47.0513	2.365	OIS	2
	331	4198	0.632175	52.8402	4.68013	OIS	2
	332	1859	0.662707	75.1888	2.75816	OIS	2
	333	1370	0.371311	94.3613	8.12809	OIS	2
	334	2221	0.496354	11.1288	1.62757	OIS	2
	335	2946	0.431274	46.1925	1.33379	OIS	2
	336	3674	0.537175	30.3299	2.88123	OIS	2
	337	2058	0.596087	70.2162	5.27947	OIS	2
	338	3022	0.434456	56.0381	6.35673	OIS	2
	339	1879	0.387584	49.7211	10.3205	OIS	2
	340	2265	0.45531	41.9554	5.60382	OIS	2
	341	2505	0.419263	115.441	1.93053	OIS	2
	342	2267	0.6677	27.7631	2.49195	OIS	2
	343	6035	0.546538	91.2066	3.2328	OIS	2
	344	3522	0.335433	15.5843	3.32887	OIS	2
	345	2834	0.411162	35.1694	10.4661	OIS	2
	346	3489	0.411123	62.3244	10.4771	OIS	2
	347	1821	0.53279	65.257	9.24315	OIS	2
	348	2385	0.411361	53.6432	2.1865	OIS	2
	349	1704	0.306066	1.60739	1.11974	OIS	2
	350	2035	0.488891	9.20147	0.918349	OIS	2
	351	2020	0.520571	71.5995	2.11109	OIS	2
	352	2943	0.694652	83.5036	2.22375	OIS	2
	353	4751	0.475089	40.0747	2.88176	OIS	2
	354	2290	0.551287	95.0764	6.80149	OIS	2
	355	3824	0.543726	51.9427	8.03522	OIS	2
	356	937	0.481551	58.7054	3.03625	OIS	2
	357	6147	0.697417	100.098	6.32584	OIS	2
	358	1484	0.433359	53.6287	5.66018	OIS	2
	359	2816	0.361178	5.19851	0.716814	OIS	2
	360	1584	0.477219	75.0505	1.09887	OIS	2
	361	2809	0.744523	43.9972	2.19891	OIS	2
	362	2974	0.814254	42.4344	4.82024	OIS	2
	363	1475	0.347367	4.58237	0.607319	OIS	2
	364	1391	0.4636	57.0798	5.23647	OIS	2
	365	1291	0.499016	28.9938	0.54753	OIS	2
	366	1978	0.794743	60.4161	0.954717	OIS	2
	367	3197	0.46798	12.838	3.84299	OIS	2
	368	2002	0.354898	3.27722	2.17693	OIS	2
	369	5287	0.766254	36.4691	2.18821	OIS	2
	370	1902	0.626699	85.3044	8.48791	OIS	2
	371	1828	0.496862	33.145	5.19901	OIS	2
	372	1866	0.422995	93.7492	5.89426	OIS	2
	373	2135	0.46117	65.1663	5.12251	OIS	2
	374	2787	0.423506	6.39971	0.501822	OIS	2
	375	1992	0.394094	46.4598	5.17004	OIS	2
	376	2968	0.789171	64.4057	5.49263	OIS	2
	377	1876	0.369271	78.9888	9.49854	OIS	2
	378	1760	0.434407	6.18523	1.95034	OIS	2
	379	2493	0.399599	9.95949	7.24985	OIS	2
	380	2224	0.56142	64.3916	1.92803	OIS	2
	381	2187	0.375578	7.14266	1.80563	OIS	2
	382	2385	0.442791	50.5073	6.60118	OIS	2
	383	2632	0.359639	20.4723	2.23701	OIS	2
	384	2225	0.409668	74.1811	6.47406	OIS	2
	385	5451	0.34642	21.2902	4.53945	OIS	2
	386	2453	0.358065	7.19486	0.645311	OIS	2
	387	2784	0.418281	61.1807	9.64488	OIS	2
	388	1687	0.410895	16.3355	6.39255	OIS	2
	389	2630	0.567006	32.2289	1.75493	OIS	2
	390	3831	0.416073	65.2156	9.93627	OIS	2
	391	5560	0.562844	58.7811	3.68649	OIS	2
	392	1799	0.371537	58.1145	3.72441	OIS	2
	393	1747	0.576377	32.8346	0.442902	OIS	2
	394	2026	0.352403	59.6658	0.544248	OIS	2
	395	2359	0.318373	10.3468	4.17031	OIS	2
	396	2297	0.480636	147.892	3.71203	OIS	2
	397	3714	0.365223	54.9758	0.672754	OIS	2
	398	3459	0.448559	78.5123	2.4101	OIS	2
	399	2255	0.655242	50.6705	1.08862	OIS	2
	400	1392	0.391964	57.4598	1.17664	OIS	2
	401	2173	0.636881	60.2775	2.69372	OIS	2
	402	2153	0.480961	53.8328	9.19606	OIS	2
	403	2644	0.395767	5.70008	4.77077	OIS	2
	404	1349	0.409133	30.1342	4.09355	OIS	2
	405	2033	0.58248	65.2932	2.26125	OIS	2
	406	3197	0.600418	61.2287	3.49388	OIS	2
	407	1268	0.354626	11.25	3.58221	OIS	2
	408	1623	0.346185	30.3321	3.40093	OIS	2
	409	2718	0.315811	8.48455	3.9975	OIS	2
	410	2096	0.471949	54.4198	7.32628	OIS	2
	411	2222	0.367821	30.1791	1.33851	OIS	2
	412	2464	0.654749	27.9265	1.18947	OIS	2
	413	1397	0.355563	15.6407	0.747253	OIS	2
	414	2848	0.46568	63.7521	5.84737	OIS	2
	415	2017	0.450619	70.0625	6.94978	OIS	2
	416	2358	0.482244	73.8516	5.24943	OIS	2
	417	2062	0.523384	41.9903	4.48085	OIS	2
	418	1363	0.572303	21.1519	1.08486	OIS	2
	419	1830	0.46744	67.588	5.15166	OIS	2
	420	1991	0.544229	59.7795	5.72843	OIS	2
	421	1801	0.357564	34.4414	8.80816	OIS	2
	422	2668	0.492249	109.915	9.21043	OIS	2
	423	1858	0.5649	69.2433	8.29381	OIS	2
	424	2881	0.525078	22.9396	3.86533	OIS	2
	425	3293	0.286481	19.6186	2.97998	OIS	2
	426	1839	0.353754	11.2719	3.43451	OIS	2
	427	2004	0.473899	52.5758	4.93431	OIS	2
	428	2309	0.577656	66.5673	10.13	OIS	2
	429	3807	0.516465	31.3575	5.24949	OIS	2
	430	2229	0.704793	69.2764	9.91083	OIS	2
	431	2299	0.392021	6.82645	1.54075	OIS	2
	432	5243	0.385732	21.9372	5.59567	OIS	2
	433	3464	0.545873	55.2924	1.49363	OIS	2
	434	2541	0.593119	37.2672	3.7333	OIS	2
	435	1651	0.459209	61.9988	2.68022	OIS	2
	436	1481	0.344942	24.4814	3.33836	OIS	2
	437	1723	0.404304	15.007	7.51057	OIS	2
	438	1813	0.429961	13.5648	3.55974	OIS	2
	439	3852	0.400024	87.7059	12.0868	OIS	2
	440	2771	0.59294	65.6258	7.08181	OIS	2
	441	4465	0.638205	52.2873	1.02313	OIS	2
	442	1341	0.42078	38.654	12.5404	OIS	2
	443	1905	0.437261	83.8777	6.23763	OIS	2
	444	1599	0.481555	134.042	6.21718	OIS	2
	445	2379	0.514903	53.9899	8.60753	OIS	2
	446	3123	0.460169	64.7614	6.07768	OIS	2
	447	1868	0.414249	4.07548	1.35891	OIS	2
	448	1854	0.560266	0.851672	1.78182	OIS	2
	449	4619	0.385901	41.8056	3.03514	OIS	2
	450	2000	0.43892	95.315	10.2168	OIS	2
	451	2809	0.71769	38.152	3.69663	OIS	2
	452	1548	0.363372	32.0568	0.957099	OIS	2
	453	2456	0.520808	37.5485	0.594064	OIS	2
	454	1468	0.607992	74.2364	3.13071	OIS	2
	455	1919	0.671847	2.94476	0.967886	OIS	2
	456	2269	0.516849	88.8576	7.20384	OIS	2
	457	2821	0.607194	32.1287	1.33847	OIS	2
	458	3393	0.530627	69.2042	6.84642	OIS	2
	459	2621	0.690757	51.3907	4.47532	OIS	2
	460	1712	0.405881	9.69977	0.987222	OIS	2
	461	2040	0.406507	69.4108	12.0771	OIS	2
	462	1423	0.494925	83.371	3.65512	OIS	2
	463	4101	0.398077	11.4194	3.1693	OIS	2
	464	4010	0.353285	10.0192	0.558839	OIS	2
	465	2205	0.625476	43.8621	3.36768	OIS	2
	466	2215	0.351341	12.2275	1.37794	OIS	2
	467	1121	0.451248	5.62533	2.39937	OIS	2
	468	1833	0.418448	64.0797	4.70563	OIS	2
	469	6877	0.568608	81.8046	7.00138	OIS	2
	470	3437	0.550778	18.1301	1.85687	OIS	2
	471	1062	0.845927	58.6234	1.64229	OIS	2
	472	3064	0.358628	87.5333	8.25403	OIS	2
	473	6554	0.568852	43.2475	1.32225	OIS	2
	474	1921	0.631855	72.1489	2.45771	OIS	2
	475	2313	0.361104	7.67056	1.0568	OIS	2
	476	1789	0.643968	43.6305	0.450004	OIS	2
	477	3600	0.480365	44.4156	7.81069	OIS	2
	478	1170	0.347488	44.494	9.93121	OIS	2
	479	1827	0.382459	27.6294	2.24095	OIS	2
	480	3174	0.547099	50.5624	14.3442	OIS	2
	481	3497	0.465648	46.4767	4.37249	OIS	2
	482	2061	0.516078	94.3096	1.07627	OIS	2
	483	3323	0.721601	44.6909	4.27697	OIS	2
	484	2070	0.47163	65.6372	0.977285	OIS	2
	485	3245	0.72777	86.3695	6.1766	OIS	2
	486	2738	0.506734	24.2283	8.0699	OIS	2
	487	2520	0.587612	97.2567	5.41659	OIS	2
	488	1921	0.394364	7.36075	0.787946	OIS	2
	489	2270	0.456348	77.1145	2.23417	OIS	2
	490	3146	0.431827	64.5664	6.94254	OIS	2
	491	2401	0.529441	100.888	6.06684	OIS	2
	492	1993	0.557398	27.8073	4.47669	OIS	2
	493	3027	0.477719	56.6287	6.53713	OIS	2
	494	3553	0.650571	54.148	4.3124	OIS	2
	495	2580	0.608019	49.176	3.94678	OIS	2
	496	1787	0.497165	21.6777	0.8081	OIS	2
	497	2736	0.583776	63.1594	1.68151	OIS	2
	498	3259	0.541269	84.4302	2.58044	OIS	2
	499	2113	0.344433	11.4292	0.861032	OIS	2
	500	1679	0.415033	89.6939	5.25624	OIS	2
	501	2937	0.397112	49.0014	3.24941	OIS	2
	502	1439	0.410282	7.08548	0.805525	OIS	2
	503	1702	0.523915	18.8349	0.986382	OIS	2
	504	1958	0.358094	13.1747	1.55965	OIS	2
	505	2229	0.417334	73.3836	5.68	OIS	2
	506	4185	0.578279	47.1412	9.91841	OIS	2
	507	2610	0.417286	34.1375	1.98715	OIS	2
	508	2448	0.456341	63.1565	5.45708	OIS	2
	509	4825	0.419366	41.182	3.65646	OIS	2
	510	1896	0.364038	26.1387	0.725794	OIS	2
	511	2095	0.643087	81.7203	1.36077	OIS	2
	512	1032	0.427691	43.8857	5.5578	OIS	2
	513	1604	0.438933	99.0829	8.09058	OIS	2
	514	2922	0.489166	39.6916	1.98771	OIS	2
	515	5132	0.526627	67.1417	8.87891	OIS	2
	516	2917	0.481697	42.5465	5.77101	OIS	2
	517	2591	0.674753	100.486	4.61117	OIS	2
	518	1897	0.4987	47.5129	9.38551	OIS	2
	519	2169	0.508952	91.4846	7.26649	OIS	2
	520	2445	0.654729	79.0229	1.95397	OIS	2
	521	2197	0.547965	60.7911	1.77193	OIS	2
	522	2073	0.376478	13.1413	0.471239	OIS	2
	523	2640	0.417644	100.409	7.96194	OIS	2
	524	1301	0.378427	6.77633	0.602429	OIS	2
	525	1393	0.410387	5.29002	4.20523	OIS	2
	526	1286	0.532797	5.91446	0.538101	OIS	2
	527	1514	0.447259	35.7556	9.11736	OIS	2
	528	1777	0.343122	5.09961	0.635559	OIS	2
	529	2156	0.474166	27.0844	1.03646	OIS	2
	530	1997	0.599849	34.0406	7.59607	OIS	2
	531	1274	0.427248	105.196	12.9938	OIS	2
	532	1367	0.343965	58.038	5.53432	OIS	2
	533	1740	0.650083	79.2397	2.29338	OIS	2
	534	1500	0.537864	80.1393	7.19336	OIS	2
	535	3374	0.504572	13.1577	0.812965	OIS	2
	536	1753	0.620061	65.7969	7.49836	OIS	2
	537	1905	0.399754	14.8236	1.81892	OIS	2
	538	2937	0.548761	42.509	2.86415	OIS	2
	539	2148	0.596967	43.5577	5.36573	OIS	2
	540	2688	0.340647	9.4122	1.71019	OIS	2
	541	1802	0.522786	41.8357	8.5188	OIS	2
	542	2334	0.373297	119.015	7.05341	OIS	2
	543	2862	0.501963	51.5695	3.79074	OIS	2
	544	2615	0.366314	19.0512	1.2048	OIS	2
	545	3662	0.600216	46.2378	1.37168	OIS	2
	546	3118	0.364967	20.7947	2.24303	OIS	2
	547	1718	0.477339	81.8923	13.5592	OIS	2
	548	2436	0.560663	76.9565	4.70354	OIS	2
	549	2174	0.695791	85.8657	4.44616	OIS	2
	550	1814	0.58824	77.2635	4.61316	OIS	2
	551	1977	0.355913	13.4719	1.36824	OIS	2
	552	2400	0.375082	57.5758	2.50364	OIS	2
	553	2117	0.33473	62.855	4.78148	OIS	2
	554	1658	0.520339	92.6689	7.07708	OIS	2
	555	1897	0.311775	18.3822	3.78191	OIS	2
	556	2116	0.564252	50.3431	1.30558	OIS	2
	557	1643	0.398186	8.56604	2.50907	OIS	2
	558	1919	0.305199	14.8869	4.86479	OIS	2
	559	2477	0.376449	56.5232	5.77393	OIS	2
	560	1144	0.718723	69.292	1.91984	OIS	2
	561	2689	0.500424	4.31424	1.81161	OIS	2
	562	2622	0.613128	92.6667	6.03965	OIS	2
	563	1734	0.700292	41.0415	0.652469	OIS	2
	564	2942	0.546684	86.7067	5.83243	OIS	2
	565	1630	0.359527	7.46626	1.68511	OIS	2
	566	2559	0.492033	44.3302	5.56977	OIS	2
	567	2104	0.330481	0.782319	2.17696	OIS	2
	568	1586	0.387294	51.5397	9.25162	OIS	2
	569	2167	0.45236	56.1375	1.97196	OIS	2
	570	1857	0.377144	9.3958	0.494517	OIS	2
	571	1844	0.581234	53.1497	4.37071	OIS	2
	572	3494	0.424392	117.742	5.3501	OIS	2
	573	1853	0.414116	6.0027	0.418051	OIS	2
	574	3867	0.54471	41.3333	2.86003	OIS	2
	575	2102	0.44913	70.804	3.75754	OIS	2
	576	2365	0.352662	10.3171	6.85517	OIS	2
	577	2351	0.543342	62.6287	11.3035	OIS	2
	578	2368	0.511962	22.4058	3.37701	OIS	2
	579	1909	0.541959	39.7339	2.83596	OIS	2
	580	2182	0.392788	14.9478	0.967081	OIS	2
	581	3785	0.792618	34.9268	1.14171	OIS	2
	582	2259	0.37663	37.9951	8.26731	OIS	2
	583	1592	0.523579	90.3103	12.0225	OIS	2
	584	2171	0.366556	55.1856	4.30694	OIS	2
	585	1569	0.381817	6.72148	0.734529	OIS	2
	586	1424	0.352496	1.08357	0.416633	OIS	2
	587	2622	0.513218	139.426	12.0986	OIS	2
	588	1553	0.322491	15.2453	3.08655	OIS	2
	589	2133	0.332938	3.95687	1.99992	OIS	2
	590	1646	0.707065	125.629	0.416859	OIS	2
	591	2606	0.317531	55.1493	3.27181	OIS	2
	592	4016	0.573911	45.8212	3.91404	OIS	2
	593	3128	0.823112	68.2932	3.2367	OIS	2
	594	4746	0.473679	64.1886	4.45352	OIS	2
	595	1072	0.389139	2.22761	3.02939	OIS	2
	596	1620	0.421674	14.842	0.27853	OIS	2
	597	981	0.649617	96.9337	7.70691	OIS	2
	598	4544	0.528199	100.249	5.59167	OIS	2
	599	1508	0.604314	61.8282	2.43634	OIS	2
	600	1486	0.41261	141.227	8.07013	OIS	2
	601	1526	0.390669	114.767	6.09611	OIS	2
	602	2431	0.693877	47.5002	8.72993	OIS	2
	603	2088	0.508587	40.5158	3.47556	OIS	2
	604	2048	0.406353	41.8091	7.00845	OIS	2
	605	2106	0.394701	8.51614	2.3163	OIS	2
	606	1159	0.517986	46.7222	3.92	OIS	2
	607	2352	0.646982	50.0217	0.810113	OIS	2
	608	1934	0.39559	2.92865	1.92372	OIS	2
	609	3667	0.508787	49.5416	11.6268	OIS	2
	610	1985	0.542092	60.063	2.78852	OIS	2
	611	2107	0.657989	40.6165	9.13815	OIS	2
	612	1864	0.435884	17.6695	1.72193	OIS	2
	613	2492	0.459729	94.4254	4.60424	OIS	2
	614	2131	0.496856	113.367	4.97518	OIS	2
	615	1624	0.430896	12.5887	3.28116	OIS	2
	616	2943	0.658564	41.8101	0.988216	OIS	2
	617	2805	0.410234	34.4335	6.03204	OIS	2
	618	1937	0.415359	67.8518	3.38829	OIS	2
	619	2577	0.321906	3.38805	1.39874	OIS	2
	620	3391	0.434479	44.056	4.41954	OIS	2
	621	2266	0.515593	74.0119	7.43748	OIS	2
	622	1969	0.313052	12.4292	1.16898	OIS	2
	623	1935	0.315702	4.22016	2.14134	OIS	2
	624	2462	0.478648	116.801	7.80115	OIS	2
	625	1853	0.616871	64.8931	4.86237	OIS	2
	626	1841	0.504831	11.685	1.03422	OIS	2
	627	1213	0.531804	64.4204	3.90434	OIS	2
	628	2319	0.348413	4.41095	1.29516	OIS	2
	629	2314	0.410259	28.2303	8.94739	OIS	2
	630	1477	0.401412	51.5978	4.69969	OIS	2
	631	3334	0.580145	37.1566	1.82759	OIS	2
	632	1234	0.407981	16.6791	4.93918	OIS	2
	633	2572	0.574068	59.1649	2.50071	OIS	2
	634	1685	0.36116	21.1223	1.08844	OIS	2
	635	2277	0.593182	72.5213	0.628151	OIS	2
	636	1499	0.404279	2.89526	1.4973	OIS	2
	637	2118	0.632389	47.3853	3.13186	OIS	2
	638	1675	0.436606	141.779	13.2545	OIS	2
	639	1781	0.498463	9.9315	0.790424	OIS	2
	640	2293	0.349831	11.0467	1.85187	OIS	2
	641	2039	0.398431	8.71604	1.00414	OIS	2
	642	3720	0.542494	32.5129	2.74068	OIS	2
	643	1458	0.451746	43.0535	2.16351	OIS	2
	644	1883	0.431676	65.5842	8.51271	OIS	2
	645	2028	0.47658	71.0409	5.61435	OIS	2
	646	1389	0.485001	19.766	3.09786	OIS	2
	647	2567	0.534482	36.5641	6.46219	OIS	2
	648	2385	0.670929	48.021	0.526064	OIS	2
	649	2854	0.366525	20.4926	4.34215	OIS	2
	650	1924	0.446753	67.1003	9.55488	OIS	2
	651	2265	0.411533	51.8909	2.81637	OIS	2
	652	2249	0.36871	22.6679	1.61306	OIS	2
	653	3508	0.446209	14.8187	0.336798	OIS	2
	654	2532	0.32037	24.4186	2.28697	OIS	2
	655	2231	0.299743	32.5728	3.50086	OIS	2
	656	1914	0.456259	75.4822	4.66401	OIS	2
	657	2509	0.609297	39.0084	4.2841	OIS	2
	658	4164	0.445251	50.4073	1.10356	OIS	2
	659	2053	0.384558	55.5972	2.33357	OIS	2
	660	2163	0.468586	69.8992	0.72882	OIS	2
	661	1872	0.529956	29.6538	4.03195	OIS	2
	662	5267	0.487195	49.7074	5.00675	OIS	2
	663	1347	0.340154	34.9918	7.92286	OIS	2
	664	1599	0.403499	90.8655	5.32837	OIS	2
	665	3163	0.604258	63.0553	4.46642	OIS	2
	666	1979	0.49825	76.3744	5.59465	OIS	2
	667	1746	0.473325	18.2194	0.593559	OIS	2
	668	1785	0.443682	19.0773	2.16508	OIS	2
	669	2038	0.50065	48.578	4.67243	OIS	2
	670	2342	0.431001	89.8015	3.58656	OIS	2
	671	3130	0.399812	33.0093	8.98066	OIS	2
	672	3586	0.576768	60.005	5.47163	OIS	2
	673	2787	0.552811	85.1102	2.54122	OIS	2
	674	1851	0.476071	102.677	4.53475	OIS	2
	675	1437	0.378315	11.6799	4.0705	OIS	2
	676	2671	0.558982	18.2168	7.33488	OIS	2
	677	2815	0.397938	0.902664	1.0425	OIS	2
	678	3050	0.644391	54.8115	5.77899	OIS	2
	679	2368	0.520872	98.1474	2.43822	OIS	2
	680	4812	0.344346	19.3946	2.91877	OIS	2
	681	3315	0.379974	43.3584	1.84307	OIS	2
	682	2518	0.474927	16.3916	5.34815	OIS	2
	683	2338	0.31943	10.9979	2.02505	OIS	2
	684	1993	0.409714	10.6131	1.82854	OIS	2
	685	2655	0.33	7.44105	1.57351	OIS	2
	686	3199	0.438681	43.1929	3.72805	OIS	2
	687	2846	0.390854	49.4642	2.94923	OIS	2
	688	1548	0.441323	91.5168	11.0559	OIS	2
	689	2159	0.529088	51.6378	4.13799	OIS	2
	690	3125	0.625129	69.5878	2.20688	OIS	2
	691	2205	0.466152	124.141	4.76736	OIS	2
	692	1774	0.431152	31.8151	5.77194	OIS	2
	693	1495	0.38044	26.4428	2.13763	OIS	2
	694	3758	0.407495	62.6001	5.0401	OIS	2
	695	2352	0.527898	1.76531	1.56904	OIS	2
	696	1854	0.386933	21.4337	3.85747	OIS	2
	697	1736	0.429779	68.0334	8.42703	OIS	2
	698	1633	0.396565	56.9957	8.53968	OIS	2
[truncated: 1,757 more rows]

## Sheet: Supple Fig. 1i
Supple Fig. 1i
